# Supplementary material for: Spatial single cell analysis of tumor microenvironment remodeling pattern in primary central nervous system lymphoma
Source: Leukemia. 2023 Apr 29;37(7):1499–510. doi: 10.1038/s41375-023-01908-x (PMC10317840; doi:10.1038/s41375-023-01908-x)
Supplement: Supplementary file 1 — Supplementary Table 1 [file 41375_2023_1908_MOESM1_ESM.csv]

Table S1. Gene expression profile of each cell type in PCSNL single-cell data.
	p_val	avg_log2FC	pct.1	pct.2	p_val_adj	cluster	gene
TMSB4X	3.32E-229	0.266047802	1	1	4.57E-225	T cell	TMSB4X
B2M	4.79E-211	0.284422746	1	0.999	6.59E-207	T cell	B2M
CRIP1	1.34E-195	0.676286786	0.79	0.579	1.85E-191	T cell	CRIP1
NKG7	3.84E-157	0.59311791	0.789	0.612	5.29E-153	T cell	NKG7
GZMK	8.69E-149	0.531917307	0.818	0.666	1.20E-144	T cell	GZMK
HLA-A	1.58E-147	0.372606215	0.966	0.923	2.18E-143	T cell	HLA-A
ZFP36L2	3.50E-144	0.636156043	0.648	0.45	4.82E-140	T cell	ZFP36L2
HMGB2	1.13E-142	0.593055568	0.769	0.596	1.56E-138	T cell	HMGB2
GZMA	7.33E-136	0.570595873	0.743	0.57	1.01E-131	T cell	GZMA
CCL5	5.14E-125	0.52255584	0.839	0.696	7.08E-121	T cell	CCL5
CXCL13	4.43E-124	0.633987316	0.755	0.591	6.10E-120	T cell	CXCL13
IL32	9.98E-117	0.47587583	0.819	0.672	1.37E-112	T cell	IL32
S100A4	6.77E-111	0.441713743	0.845	0.728	9.33E-107	T cell	S100A4
MALAT1	1.64E-106	0.398724103	1	0.997	2.26E-102	T cell	MALAT1
CTSW	3.48E-105	0.57855859	0.524	0.343	4.79E-101	T cell	CTSW
HLA-C	6.33E-102	0.334803793	0.95	0.889	8.73E-98	T cell	HLA-C
CD3D	1.10E-98	0.506249471	0.673	0.513	1.51E-94	T cell	CD3D
FXYD2	1.15E-97	0.588643116	0.526	0.358	1.59E-93	T cell	FXYD2
GZMB	1.75E-93	0.664843479	0.498	0.338	2.42E-89	T cell	GZMB
HLA-B	7.86E-89	0.292461738	0.96	0.908	1.08E-84	T cell	HLA-B
TRBC2	2.77E-85	0.56705932	0.449	0.295	3.82E-81	T cell	TRBC2
TMSB10	2.71E-82	0.214293945	0.997	0.987	3.73E-78	T cell	TMSB10
CST7	1.12E-81	0.508397799	0.516	0.357	1.54E-77	T cell	CST7
STMN1	2.53E-81	0.525694093	0.554	0.404	3.49E-77	T cell	STMN1
AREG	4.19E-81	0.554852049	0.565	0.413	5.77E-77	T cell	AREG
RGS1	5.07E-79	0.442043775	0.723	0.591	6.99E-75	T cell	RGS1
VIM	8.06E-76	0.435481455	0.607	0.444	1.11E-71	T cell	VIM
ITM2A	2.59E-75	0.523486311	0.365	0.222	3.57E-71	T cell	ITM2A
CD2	4.14E-70	0.467352234	0.543	0.401	5.70E-66	T cell	CD2
CXCR4	1.90E-69	0.380505224	0.776	0.658	2.62E-65	T cell	CXCR4
TRAC	1.36E-63	0.419938765	0.625	0.497	1.88E-59	T cell	TRAC
TRBC1	4.35E-63	0.50484029	0.417	0.285	6.00E-59	T cell	TRBC1
GNLY	2.15E-57	0.572348743	0.422	0.297	2.96E-53	T cell	GNLY
DUSP2	2.48E-56	0.437665388	0.439	0.31	3.42E-52	T cell	DUSP2
SUB1	3.42E-56	0.374089844	0.627	0.503	4.72E-52	T cell	SUB1
PFN1	2.28E-55	0.217537878	0.97	0.945	3.14E-51	T cell	PFN1
LIME1	7.69E-55	0.458993803	0.266	0.158	1.06E-50	T cell	LIME1
CCL4	2.49E-53	0.437231071	0.68	0.559	3.43E-49	T cell	CCL4
CD27	1.97E-50	0.423200098	0.344	0.227	2.71E-46	T cell	CD27
CFL1	2.08E-48	0.247288527	0.869	0.807	2.87E-44	T cell	CFL1
ACTB	7.04E-48	0.165574188	0.995	0.989	9.70E-44	T cell	ACTB
HMGN2	1.09E-47	0.392818268	0.589	0.475	1.51E-43	T cell	HMGN2
LGALS1	2.09E-47	0.418505747	0.504	0.38	2.88E-43	T cell	LGALS1
CD7	8.28E-47	0.436067573	0.339	0.23	1.14E-42	T cell	CD7
DUSP4	8.64E-47	0.441331492	0.202	0.114	1.19E-42	T cell	DUSP4
LCK	1.55E-45	0.397630759	0.286	0.181	2.14E-41	T cell	LCK
HMGB1	6.64E-45	0.269264275	0.845	0.782	9.15E-41	T cell	HMGB1
CALM1	1.93E-44	0.33281318	0.589	0.474	2.65E-40	T cell	CALM1
CD3E	4.12E-44	0.40062778	0.336	0.227	5.68E-40	T cell	CD3E
PRF1	6.21E-44	0.403239053	0.288	0.186	8.56E-40	T cell	PRF1
H2AFZ	1.63E-42	0.329579682	0.665	0.555	2.25E-38	T cell	H2AFZ
GIMAP7	2.59E-42	0.406344195	0.207	0.122	3.57E-38	T cell	GIMAP7
CMC1	7.32E-42	0.42110196	0.504	0.395	1.01E-37	T cell	CMC1
IL7R	2.98E-41	0.431577267	0.278	0.182	4.11E-37	T cell	IL7R
S100A6	1.48E-40	0.290467343	0.639	0.532	2.04E-36	T cell	S100A6
H3F3B	4.16E-40	0.273277638	0.726	0.634	5.73E-36	T cell	H3F3B
TSC22D3	5.99E-40	0.343584077	0.554	0.451	8.25E-36	T cell	TSC22D3
FYB1	5.10E-39	0.391462936	0.291	0.196	7.02E-35	T cell	FYB1
ACTG1	7.93E-39	0.240898069	0.881	0.837	1.09E-34	T cell	ACTG1
KLRK1	8.78E-39	0.397118725	0.206	0.125	1.21E-34	T cell	KLRK1
COTL1	1.68E-38	0.300346914	0.681	0.595	2.31E-34	T cell	COTL1
EMP3	1.89E-38	0.355251566	0.321	0.22	2.60E-34	T cell	EMP3
CD69	1.11E-37	0.359776003	0.421	0.313	1.54E-33	T cell	CD69
IDH2	2.12E-37	0.37561259	0.217	0.135	2.92E-33	T cell	IDH2
HCST	1.52E-36	0.300223693	0.598	0.489	2.10E-32	T cell	HCST
ANXA1	2.91E-36	0.357132336	0.239	0.153	4.01E-32	T cell	ANXA1
CORO1A	3.22E-36	0.242241833	0.8	0.731	4.44E-32	T cell	CORO1A
GZMH	9.23E-36	0.405198886	0.289	0.199	1.27E-31	T cell	GZMH
LRRFIP1	2.38E-35	0.338777539	0.241	0.154	3.28E-31	T cell	LRRFIP1
LTB	7.86E-35	0.381089748	0.472	0.37	1.08E-30	T cell	LTB
SH2D1A	1.28E-34	0.339819027	0.189	0.114	1.77E-30	T cell	SH2D1A
ID2	1.32E-34	0.346751502	0.356	0.257	1.81E-30	T cell	ID2
GIMAP4	1.51E-34	0.35513456	0.27	0.181	2.09E-30	T cell	GIMAP4
NUCB2	1.65E-34	0.350687237	0.144	0.08	2.28E-30	T cell	NUCB2
C12orf75	9.59E-34	0.341974585	0.228	0.146	1.32E-29	T cell	C12orf75
CD3G	1.48E-33	0.34345525	0.303	0.211	2.04E-29	T cell	CD3G
JUNB	1.59E-33	0.337041692	0.537	0.435	2.20E-29	T cell	JUNB
MYL12A	1.59E-33	0.251421661	0.756	0.682	2.20E-29	T cell	MYL12A
PTPRC	4.94E-33	0.303063047	0.486	0.383	6.80E-29	T cell	PTPRC
CLIC1	5.89E-33	0.279368687	0.608	0.504	8.12E-29	T cell	CLIC1
PTPN7	6.95E-33	0.339130097	0.211	0.134	9.57E-29	T cell	PTPN7
HLA-E	2.23E-32	0.276043662	0.625	0.521	3.07E-28	T cell	HLA-E
C17orf49	3.03E-32	0.343396029	0.354	0.261	4.17E-28	T cell	C17orf49
TSTD1	3.11E-32	0.345760886	0.171	0.102	4.29E-28	T cell	TSTD1
APOBEC3G	5.33E-32	0.338415764	0.222	0.144	7.35E-28	T cell	APOBEC3G
IL2RG	1.19E-31	0.341533593	0.346	0.254	1.64E-27	T cell	IL2RG
UBB	1.75E-31	0.243416875	0.738	0.659	2.41E-27	T cell	UBB
TIGIT	4.07E-31	0.343098959	0.127	0.07	5.60E-27	T cell	TIGIT
MT1E	2.97E-30	0.340797818	0.13	0.073	4.09E-26	T cell	MT1E
LSP1	3.84E-30	0.282235883	0.503	0.4	5.29E-26	T cell	LSP1
ACAP1	5.96E-30	0.328045363	0.314	0.227	8.21E-26	T cell	ACAP1
SRGN	7.68E-30	0.241320816	0.702	0.614	1.06E-25	T cell	SRGN
LY6E	9.93E-30	0.317556561	0.316	0.225	1.37E-25	T cell	LY6E
CD247	1.20E-29	0.313887437	0.164	0.099	1.66E-25	T cell	CD247
LYST	1.59E-29	0.333284164	0.148	0.088	2.20E-25	T cell	LYST
CENPF	5.53E-29	0.368540597	0.151	0.091	7.62E-25	T cell	CENPF
RAB27A	7.30E-29	0.313297726	0.155	0.093	1.01E-24	T cell	RAB27A
RUNX3	8.33E-29	0.328734475	0.124	0.07	1.15E-24	T cell	RUNX3
SH3BGRL3	9.94E-29	0.224354565	0.749	0.672	1.37E-24	T cell	SH3BGRL3
PNISR	1.01E-28	0.315358236	0.283	0.201	1.39E-24	T cell	PNISR
PLAAT4	4.85E-28	0.308289227	0.304	0.219	6.69E-24	T cell	PLAAT4
TXNIP	1.03E-27	0.341777766	0.403	0.315	1.42E-23	T cell	TXNIP
CD8A	1.46E-27	0.310266279	0.205	0.135	2.01E-23	T cell	CD8A
TUBB4B	2.74E-27	0.366417059	0.232	0.16	3.78E-23	T cell	TUBB4B
IFITM2	8.87E-27	0.297573214	0.4	0.309	1.22E-22	T cell	IFITM2
APOBEC3C	1.34E-26	0.296585966	0.445	0.357	1.85E-22	T cell	APOBEC3C
CD96	2.35E-26	0.288049149	0.126	0.073	3.24E-22	T cell	CD96
LAG3	2.57E-26	0.33033528	0.165	0.104	3.54E-22	T cell	LAG3
CD8B	3.23E-26	0.303009698	0.173	0.11	4.45E-22	T cell	CD8B
KLRG1	3.57E-26	0.280811852	0.156	0.096	4.92E-22	T cell	KLRG1
HAVCR2	3.79E-26	0.333082468	0.157	0.098	5.22E-22	T cell	HAVCR2
CALM3	5.27E-26	0.280626013	0.373	0.287	7.26E-22	T cell	CALM3
KLRD1	6.26E-26	0.375414247	0.22	0.152	8.62E-22	T cell	KLRD1
ANXA6	1.68E-25	0.290220369	0.233	0.161	2.32E-21	T cell	ANXA6
FAM3C	3.38E-25	0.304759181	0.148	0.092	4.65E-21	T cell	FAM3C
BTG1	1.04E-24	0.213349312	0.823	0.76	1.43E-20	T cell	BTG1
NAP1L4	1.40E-24	0.266436119	0.212	0.144	1.93E-20	T cell	NAP1L4
GUK1	1.78E-24	0.282242498	0.365	0.279	2.46E-20	T cell	GUK1
BIRC5	3.04E-24	0.315821983	0.144	0.091	4.19E-20	T cell	BIRC5
LAT	3.56E-24	0.280952507	0.155	0.097	4.90E-20	T cell	LAT
TRAF3IP3	4.21E-24	0.283724974	0.202	0.136	5.81E-20	T cell	TRAF3IP3
ARL6IP5	1.00E-23	0.267431663	0.335	0.253	1.38E-19	T cell	ARL6IP5
TLE5	1.03E-23	0.297010649	0.175	0.115	1.43E-19	T cell	TLE5
BCL11B	1.19E-23	0.276982958	0.132	0.08	1.64E-19	T cell	BCL11B
EVL	1.25E-23	0.279010317	0.296	0.218	1.72E-19	T cell	EVL
MYL6	1.50E-23	0.163737058	0.843	0.793	2.06E-19	T cell	MYL6
AKAP13	1.58E-23	0.288340581	0.157	0.101	2.17E-19	T cell	AKAP13
DUT	1.87E-23	0.269534001	0.358	0.275	2.58E-19	T cell	DUT
PSMB9	3.16E-23	0.255150034	0.475	0.387	4.35E-19	T cell	PSMB9
ARPC5L	5.49E-23	0.287824956	0.285	0.21	7.57E-19	T cell	ARPC5L
DDIT4	6.88E-23	0.269350243	0.34	0.259	9.48E-19	T cell	DDIT4
EOMES	1.03E-22	0.244227214	0.084	0.045	1.42E-18	T cell	EOMES
TUBA1B	2.56E-22	0.248295142	0.742	0.698	3.52E-18	T cell	TUBA1B
RNF213	2.66E-22	0.281801501	0.175	0.117	3.66E-18	T cell	RNF213
LINC01934	3.28E-22	0.249021488	0.084	0.045	4.52E-18	T cell	LINC01934
EMB	3.46E-22	0.283725573	0.165	0.109	4.77E-18	T cell	EMB
TNFRSF9	4.76E-22	0.258113778	0.072	0.036	6.56E-18	T cell	TNFRSF9
SYNE2	4.97E-22	0.275505291	0.14	0.089	6.85E-18	T cell	SYNE2
BHLHE40	5.52E-22	0.248965554	0.088	0.048	7.60E-18	T cell	BHLHE40
PPP1R18	5.63E-22	0.269053349	0.203	0.14	7.75E-18	T cell	PPP1R18
TUBB	6.03E-22	0.26477063	0.641	0.577	8.31E-18	T cell	TUBB
PYHIN1	7.51E-22	0.294165292	0.18	0.122	1.03E-17	T cell	PYHIN1
RAC2	1.18E-21	0.234169353	0.432	0.346	1.63E-17	T cell	RAC2
CELF2	1.20E-21	0.284406276	0.195	0.134	1.65E-17	T cell	CELF2
MT2A	1.42E-21	0.257750531	0.609	0.528	1.96E-17	T cell	MT2A
PTTG1	1.57E-21	0.288391408	0.31	0.236	2.16E-17	T cell	PTTG1
ANXA11	1.73E-21	0.249193117	0.204	0.141	2.38E-17	T cell	ANXA11
CMTM3	2.17E-21	0.249251811	0.111	0.066	3.00E-17	T cell	CMTM3
GPR171	3.61E-21	0.249661545	0.123	0.075	4.97E-17	T cell	GPR171
ITGA4	4.16E-21	0.26010745	0.115	0.069	5.73E-17	T cell	ITGA4
CLEC2D	5.42E-21	0.266563487	0.238	0.172	7.46E-17	T cell	CLEC2D
ARL6IP1	8.39E-21	0.293522351	0.317	0.247	1.16E-16	T cell	ARL6IP1
STK4	1.28E-20	0.254255762	0.233	0.168	1.77E-16	T cell	STK4
CRTAM	1.33E-20	0.25322965	0.103	0.061	1.83E-16	T cell	CRTAM
EID1	1.70E-20	0.261063357	0.311	0.237	2.34E-16	T cell	EID1
N4BP2L2	2.26E-20	0.27579876	0.267	0.198	3.12E-16	T cell	N4BP2L2
CLEC2B	2.36E-20	0.256598998	0.183	0.126	3.25E-16	T cell	CLEC2B
CXCR3	2.37E-20	0.250125377	0.126	0.079	3.26E-16	T cell	CXCR3
CHST12	2.86E-20	0.269733446	0.127	0.08	3.94E-16	T cell	CHST12
SLC9A3R1	4.13E-20	0.239176348	0.093	0.054	5.69E-16	T cell	SLC9A3R1
ARGLU1	5.27E-20	0.255736231	0.328	0.254	7.25E-16	T cell	ARGLU1
HOPX	7.58E-20	0.280056602	0.153	0.101	1.04E-15	T cell	HOPX
PRDX2	7.63E-20	0.258139832	0.196	0.137	1.05E-15	T cell	PRDX2
FKBP5	8.38E-20	0.255374139	0.285	0.216	1.16E-15	T cell	FKBP5
TRGC2	2.12E-19	0.267796873	0.165	0.112	2.92E-15	T cell	TRGC2
FYN	2.31E-19	0.242898345	0.137	0.089	3.18E-15	T cell	FYN
GALM	2.64E-19	0.228199809	0.118	0.073	3.64E-15	T cell	GALM
CCND3	3.19E-19	0.263111719	0.211	0.152	4.40E-15	T cell	CCND3
UTS2	3.35E-19	0.233226538	0.115	0.071	4.62E-15	T cell	UTS2
DNAJC9	5.94E-19	0.253998261	0.127	0.082	8.19E-15	T cell	DNAJC9
KLRC3	6.51E-19	0.240746766	0.097	0.058	8.97E-15	T cell	KLRC3
ARL4C	9.26E-19	0.240183326	0.109	0.067	1.28E-14	T cell	ARL4C
MKI67	1.60E-18	0.270060286	0.138	0.092	2.21E-14	T cell	MKI67
SPOCK2	1.61E-18	0.239165013	0.121	0.076	2.21E-14	T cell	SPOCK2
KLF6	2.78E-18	0.255046499	0.26	0.197	3.83E-14	T cell	KLF6
TNFRSF18	2.78E-18	0.26230676	0.116	0.073	3.83E-14	T cell	TNFRSF18
PTMA	3.90E-18	0.108721373	0.992	0.987	5.37E-14	T cell	PTMA
SAMD3	4.35E-18	0.209454262	0.075	0.042	5.99E-14	T cell	SAMD3
COX7A2	7.42E-18	0.212431475	0.5	0.421	1.02E-13	T cell	COX7A2
DDX5	7.81E-18	0.195720844	0.648	0.575	1.08E-13	T cell	DDX5
ANP32E	8.37E-18	0.257794262	0.227	0.168	1.15E-13	T cell	ANP32E
DUSP1	9.40E-18	0.201535536	0.402	0.325	1.29E-13	T cell	DUSP1
SPN	9.46E-18	0.231461174	0.113	0.071	1.30E-13	T cell	SPN
RHOF	1.10E-17	0.241909529	0.172	0.12	1.52E-13	T cell	RHOF
PRPF38B	1.33E-17	0.228192776	0.219	0.16	1.83E-13	T cell	PRPF38B
TUBA4A	1.41E-17	0.229119858	0.237	0.176	1.95E-13	T cell	TUBA4A
SH2D2A	1.76E-17	0.216662285	0.104	0.064	2.43E-13	T cell	SH2D2A
MYH9	1.95E-17	0.233596931	0.139	0.093	2.68E-13	T cell	MYH9
EPSTI1	2.01E-17	0.232964926	0.11	0.069	2.77E-13	T cell	EPSTI1
CUTA	2.15E-17	0.215903533	0.257	0.193	2.97E-13	T cell	CUTA
TOP2A	2.19E-17	0.272023554	0.122	0.08	3.01E-13	T cell	TOP2A
DNAJC1	2.20E-17	0.206392315	0.101	0.062	3.03E-13	T cell	DNAJC1
RRM2	5.37E-17	0.25438689	0.114	0.074	7.40E-13	T cell	RRM2
CDC42SE1	5.56E-17	0.201185015	0.506	0.428	7.66E-13	T cell	CDC42SE1
TRAT1	7.05E-17	0.206899479	0.093	0.056	9.71E-13	T cell	TRAT1
HIST1H4C	7.56E-17	0.217953907	0.374	0.303	1.04E-12	T cell	HIST1H4C
ABRACL	8.28E-17	0.240519802	0.252	0.19	1.14E-12	T cell	ABRACL
GMFG	1.12E-16	0.207795512	0.555	0.482	1.54E-12	T cell	GMFG
XCL2	1.21E-16	0.234354993	0.133	0.088	1.67E-12	T cell	XCL2
CASP8	1.82E-16	0.212814707	0.112	0.072	2.51E-12	T cell	CASP8
S100A10	2.01E-16	0.138553386	0.338	0.263	2.77E-12	T cell	S100A10
EBP	2.40E-16	0.222046122	0.133	0.09	3.31E-12	T cell	EBP
TERF2IP	2.43E-16	0.225141437	0.247	0.186	3.35E-12	T cell	TERF2IP
PCSK7	2.46E-16	0.233063054	0.165	0.116	3.38E-12	T cell	PCSK7
PIK3IP1	2.59E-16	0.234361196	0.14	0.095	3.57E-12	T cell	PIK3IP1
SPC24	2.67E-16	0.231277838	0.066	0.036	3.68E-12	T cell	SPC24
LINC-PINT	2.69E-16	0.23543439	0.202	0.148	3.71E-12	T cell	LINC-PINT
TOX	2.86E-16	0.209362836	0.1	0.062	3.95E-12	T cell	TOX
SRSF4	3.41E-16	0.255090191	0.159	0.112	4.70E-12	T cell	SRSF4
ARID5A	4.31E-16	0.210933517	0.105	0.067	5.94E-12	T cell	ARID5A
C16orf54	4.96E-16	0.22913827	0.179	0.128	6.83E-12	T cell	C16orf54
PIP4K2A	5.07E-16	0.219533471	0.181	0.13	6.98E-12	T cell	PIP4K2A
RSRP1	7.55E-16	0.215567078	0.213	0.157	1.04E-11	T cell	RSRP1
RASAL3	1.01E-15	0.208223033	0.098	0.062	1.40E-11	T cell	RASAL3
NIBAN1	1.17E-15	0.206850932	0.101	0.064	1.61E-11	T cell	NIBAN1
ZBTB38	1.50E-15	0.222958716	0.111	0.073	2.07E-11	T cell	ZBTB38
CYTIP	1.56E-15	0.222389044	0.215	0.159	2.15E-11	T cell	CYTIP
SRSF7	1.56E-15	0.208183487	0.307	0.243	2.15E-11	T cell	SRSF7
HERPUD1	1.66E-15	0.226301941	0.361	0.295	2.28E-11	T cell	HERPUD1
IFI27L2	1.94E-15	0.206415778	0.231	0.173	2.67E-11	T cell	IFI27L2
SRSF2	2.39E-15	0.219209076	0.376	0.307	3.29E-11	T cell	SRSF2
BTN3A2	3.10E-15	0.224001459	0.145	0.101	4.27E-11	T cell	BTN3A2
ANKRD28	3.22E-15	0.218614457	0.086	0.053	4.44E-11	T cell	ANKRD28
PSMB8	4.15E-15	0.212257547	0.39	0.321	5.71E-11	T cell	PSMB8
YWHAZ	4.44E-15	0.201684063	0.294	0.231	6.11E-11	T cell	YWHAZ
NUSAP1	4.67E-15	0.23245981	0.154	0.109	6.44E-11	T cell	NUSAP1
PCMT1	4.87E-15	0.208292032	0.138	0.095	6.71E-11	T cell	PCMT1
KIF20B	5.31E-15	0.24477185	0.118	0.08	7.32E-11	T cell	KIF20B
UBE2C	5.49E-15	0.246013391	0.217	0.165	7.56E-11	T cell	UBE2C
DCTN3	5.51E-15	0.216106209	0.147	0.103	7.59E-11	T cell	DCTN3
DOK2	5.74E-15	0.21821378	0.119	0.08	7.90E-11	T cell	DOK2
NCOR1	5.88E-15	0.213551419	0.185	0.136	8.10E-11	T cell	NCOR1
TSPO	6.08E-15	0.195167786	0.283	0.221	8.37E-11	T cell	TSPO
ADGRE5	6.11E-15	0.178889778	0.096	0.06	8.41E-11	T cell	ADGRE5
TPM3	6.57E-15	0.195848643	0.408	0.339	9.05E-11	T cell	TPM3
ZNF292	6.95E-15	0.193973645	0.092	0.058	9.58E-11	T cell	ZNF292
MATK	6.98E-15	0.179461146	0.07	0.041	9.62E-11	T cell	MATK
B4GALT1	7.12E-15	0.208467456	0.264	0.205	9.81E-11	T cell	B4GALT1
HLA-F	7.51E-15	0.196170611	0.24	0.182	1.03E-10	T cell	HLA-F
SURF4	8.01E-15	0.209894256	0.098	0.062	1.10E-10	T cell	SURF4
HSPA8	8.53E-15	0.186628489	0.55	0.48	1.17E-10	T cell	HSPA8
SKAP1	9.05E-15	0.201006834	0.1	0.064	1.25E-10	T cell	SKAP1
TMPO	1.12E-14	0.233507264	0.174	0.127	1.54E-10	T cell	TMPO
TYMS	1.16E-14	0.242147301	0.171	0.125	1.60E-10	T cell	TYMS
BIN1	1.18E-14	0.211942424	0.116	0.077	1.62E-10	T cell	BIN1
ARHGEF1	1.20E-14	0.20303347	0.159	0.113	1.65E-10	T cell	ARHGEF1
ITGB2	1.36E-14	0.182897761	0.323	0.256	1.88E-10	T cell	ITGB2
ITGB1	1.44E-14	0.221313151	0.209	0.156	1.99E-10	T cell	ITGB1
CCL4L2	1.62E-14	0.33526155	0.398	0.332	2.23E-10	T cell	CCL4L2
FUS	1.72E-14	0.205194419	0.344	0.278	2.38E-10	T cell	FUS
TRDC	1.96E-14	0.223524262	0.084	0.052	2.70E-10	T cell	TRDC
CD99	2.07E-14	0.206945171	0.406	0.341	2.85E-10	T cell	CD99
CCNA2	2.14E-14	0.206814005	0.082	0.05	2.95E-10	T cell	CCNA2
SMC4	2.14E-14	0.228769044	0.183	0.135	2.95E-10	T cell	SMC4
PPDPF	2.41E-14	0.217699807	0.242	0.186	3.31E-10	T cell	PPDPF
ANKRD11	3.13E-14	0.21270767	0.123	0.084	4.32E-10	T cell	ANKRD11
ISG15	3.34E-14	0.178668633	0.143	0.1	4.60E-10	T cell	ISG15
PRRC2C	3.35E-14	0.19963484	0.284	0.224	4.61E-10	T cell	PRRC2C
SERPINB9	3.49E-14	0.201870939	0.142	0.099	4.81E-10	T cell	SERPINB9
PRKCH	4.87E-14	0.199365271	0.13	0.09	6.71E-10	T cell	PRKCH
SLFN5	5.29E-14	0.193503183	0.106	0.07	7.28E-10	T cell	SLFN5
SUN2	6.44E-14	0.179865508	0.089	0.057	8.87E-10	T cell	SUN2
DOCK8	7.67E-14	0.191803941	0.15	0.107	1.06E-09	T cell	DOCK8
MED4	8.18E-14	0.189840309	0.137	0.096	1.13E-09	T cell	MED4
SF3B5	8.98E-14	0.200468088	0.261	0.204	1.24E-09	T cell	SF3B5
IFI16	1.08E-13	0.193519481	0.342	0.278	1.49E-09	T cell	IFI16
YWHAB	1.09E-13	0.184719208	0.395	0.327	1.50E-09	T cell	YWHAB
ARHGDIA	1.09E-13	0.212487527	0.218	0.166	1.51E-09	T cell	ARHGDIA
ARF1	1.24E-13	0.200526706	0.272	0.214	1.71E-09	T cell	ARF1
OPTN	1.32E-13	0.196032777	0.108	0.073	1.81E-09	T cell	OPTN
GIMAP6	1.32E-13	0.159903175	0.061	0.035	1.82E-09	T cell	GIMAP6
ST3GAL1	1.35E-13	0.175319696	0.06	0.034	1.86E-09	T cell	ST3GAL1
MYO1F	1.46E-13	0.203144372	0.134	0.094	2.01E-09	T cell	MYO1F
C11orf58	1.48E-13	0.194096149	0.3	0.239	2.04E-09	T cell	C11orf58
HSP90AA1	1.50E-13	0.16106548	0.687	0.627	2.07E-09	T cell	HSP90AA1
FAM118A	1.65E-13	0.198137097	0.107	0.072	2.27E-09	T cell	FAM118A
ARID4B	1.73E-13	0.200700455	0.196	0.147	2.39E-09	T cell	ARID4B
GOLGA4	1.91E-13	0.188977754	0.133	0.093	2.64E-09	T cell	GOLGA4
BSG	1.93E-13	0.205970248	0.193	0.145	2.65E-09	T cell	BSG
GPBP1	1.95E-13	0.200960279	0.195	0.147	2.68E-09	T cell	GPBP1
GIMAP1	2.09E-13	0.17207488	0.081	0.05	2.88E-09	T cell	GIMAP1
IFNG	2.15E-13	0.224829234	0.084	0.054	2.97E-09	T cell	IFNG
IL6ST	2.32E-13	0.196117832	0.094	0.061	3.19E-09	T cell	IL6ST
CKS1B	2.36E-13	0.230695493	0.179	0.134	3.25E-09	T cell	CKS1B
HMCES	2.36E-13	0.140934136	0.039	0.019	3.25E-09	T cell	HMCES
CBLB	2.74E-13	0.198479266	0.096	0.063	3.77E-09	T cell	CBLB
KNL1	3.36E-13	0.144868739	0.038	0.019	4.63E-09	T cell	KNL1
AFAP1L2	3.51E-13	0.151978753	0.04	0.02	4.83E-09	T cell	AFAP1L2
TRG-AS1	4.10E-13	0.186014876	0.116	0.079	5.65E-09	T cell	TRG-AS1
EZR	4.14E-13	0.195482568	0.204	0.155	5.70E-09	T cell	EZR
DRAIC	4.16E-13	0.156859216	0.045	0.024	5.73E-09	T cell	DRAIC
SIRPG	6.12E-13	0.155076619	0.091	0.059	8.43E-09	T cell	SIRPG
PCM1	6.23E-13	0.190964172	0.12	0.083	8.58E-09	T cell	PCM1
PSIP1	6.50E-13	0.189121264	0.185	0.138	8.95E-09	T cell	PSIP1
H1FX	7.21E-13	0.169373374	0.069	0.042	9.94E-09	T cell	H1FX
CTHRC1	7.65E-13	0.193697107	0.063	0.038	1.05E-08	T cell	CTHRC1
PRDM1	8.14E-13	0.193974646	0.385	0.322	1.12E-08	T cell	PRDM1
GGH	8.51E-13	0.143760311	0.041	0.021	1.17E-08	T cell	GGH
SYNE1	9.00E-13	0.176456179	0.08	0.051	1.24E-08	T cell	SYNE1
PPP1R2	9.04E-13	0.182136039	0.189	0.143	1.25E-08	T cell	PPP1R2
TPR	1.02E-12	0.189022203	0.203	0.155	1.41E-08	T cell	TPR
SH3KBP1	1.05E-12	0.19083855	0.154	0.111	1.45E-08	T cell	SH3KBP1
MFSD10	1.08E-12	0.194381496	0.12	0.083	1.49E-08	T cell	MFSD10
TMEM59	1.16E-12	0.186298712	0.264	0.209	1.60E-08	T cell	TMEM59
IRF1	1.22E-12	0.178267133	0.15	0.108	1.69E-08	T cell	IRF1
SVIP	1.38E-12	0.161274098	0.075	0.047	1.89E-08	T cell	SVIP
CD6	1.41E-12	0.175445792	0.07	0.043	1.95E-08	T cell	CD6
JAKMIP1	1.63E-12	0.159247271	0.055	0.031	2.24E-08	T cell	JAKMIP1
PDIA6	1.67E-12	0.184434361	0.251	0.197	2.30E-08	T cell	PDIA6
CCDC50	1.67E-12	0.195713543	0.094	0.063	2.30E-08	T cell	CCDC50
TLE4	1.68E-12	0.200273622	0.072	0.045	2.32E-08	T cell	TLE4
LCP2	1.76E-12	0.170463673	0.075	0.047	2.42E-08	T cell	LCP2
PDCD1	1.76E-12	0.181847023	0.085	0.055	2.43E-08	T cell	PDCD1
ZWINT	1.90E-12	0.170614306	0.093	0.062	2.62E-08	T cell	ZWINT
LINC01943	2.03E-12	0.189597529	0.073	0.045	2.80E-08	T cell	LINC01943
HNRNPA0	2.18E-12	0.199150564	0.273	0.22	3.00E-08	T cell	HNRNPA0
HNRNPA3	2.26E-12	0.188420409	0.361	0.301	3.12E-08	T cell	HNRNPA3
MSN	2.27E-12	0.189372305	0.244	0.191	3.13E-08	T cell	MSN
SDF2L1	2.75E-12	0.180492751	0.209	0.16	3.78E-08	T cell	SDF2L1
RASSF5	2.81E-12	0.1845065	0.099	0.067	3.87E-08	T cell	RASSF5
PDLIM4	2.84E-12	0.153845395	0.044	0.024	3.91E-08	T cell	PDLIM4
RNF167	2.97E-12	0.188390718	0.109	0.075	4.09E-08	T cell	RNF167
RESF1	3.04E-12	0.194595794	0.2	0.153	4.19E-08	T cell	RESF1
APMAP	3.67E-12	0.186082718	0.099	0.067	5.05E-08	T cell	APMAP
PSTPIP1	3.68E-12	0.179548936	0.089	0.058	5.07E-08	T cell	PSTPIP1
CARD16	4.15E-12	0.186119103	0.175	0.132	5.72E-08	T cell	CARD16
NUCKS1	4.16E-12	0.183724333	0.378	0.317	5.73E-08	T cell	NUCKS1
MBP	4.20E-12	0.205507521	0.107	0.074	5.78E-08	T cell	MBP
KPNA2	4.51E-12	0.201596493	0.156	0.115	6.21E-08	T cell	KPNA2
AC004585.1	4.79E-12	0.166811322	0.062	0.038	6.60E-08	T cell	AC004585.1
TOB1	5.41E-12	0.191733768	0.105	0.072	7.46E-08	T cell	TOB1
PAG1	5.94E-12	0.162116388	0.102	0.069	8.18E-08	T cell	PAG1
RHOC	6.45E-12	0.163542892	0.127	0.09	8.89E-08	T cell	RHOC
PDE3B	6.60E-12	0.159545107	0.058	0.034	9.09E-08	T cell	PDE3B
NPDC1	6.65E-12	0.148028519	0.035	0.017	9.16E-08	T cell	NPDC1
MYLIP	7.63E-12	0.169736256	0.062	0.038	1.05E-07	T cell	MYLIP
UBC	7.74E-12	0.150725057	0.627	0.567	1.07E-07	T cell	UBC
DRAP1	7.75E-12	0.174874001	0.267	0.212	1.07E-07	T cell	DRAP1
INPP1	7.92E-12	0.140838082	0.037	0.018	1.09E-07	T cell	INPP1
PTPRA	8.50E-12	0.158533191	0.058	0.035	1.17E-07	T cell	PTPRA
CCNB2	9.26E-12	0.17718516	0.077	0.05	1.28E-07	T cell	CCNB2
PARP8	9.83E-12	0.153849616	0.076	0.049	1.35E-07	T cell	PARP8
PAXX	1.02E-11	0.190599633	0.178	0.135	1.41E-07	T cell	PAXX
ARHGAP30	1.04E-11	0.177356062	0.16	0.119	1.44E-07	T cell	ARHGAP30
MED10	1.07E-11	0.176503716	0.119	0.084	1.48E-07	T cell	MED10
TSPAN5	1.14E-11	0.148025017	0.066	0.041	1.58E-07	T cell	TSPAN5
SNRPN	1.17E-11	0.162741684	0.107	0.074	1.61E-07	T cell	SNRPN
NDFIP2	1.24E-11	0.14540447	0.058	0.034	1.71E-07	T cell	NDFIP2
WTAP	1.24E-11	0.186406168	0.269	0.216	1.71E-07	T cell	WTAP
TMEM173	1.26E-11	0.178558539	0.102	0.069	1.74E-07	T cell	TMEM173
MACF1	1.32E-11	0.169508102	0.082	0.053	1.81E-07	T cell	MACF1
POLR3GL	1.36E-11	0.182061574	0.158	0.118	1.87E-07	T cell	POLR3GL
KIF5B	1.38E-11	0.186830976	0.159	0.119	1.90E-07	T cell	KIF5B
COX8A	1.44E-11	0.170087857	0.501	0.435	1.99E-07	T cell	COX8A
SEPTIN1	1.51E-11	0.182297608	0.189	0.145	2.08E-07	T cell	SEPTIN1
VCAM1	1.53E-11	0.167845751	0.09	0.06	2.10E-07	T cell	VCAM1
RAD21	1.56E-11	0.190621362	0.16	0.119	2.16E-07	T cell	RAD21
DENND2D	1.63E-11	0.16401065	0.094	0.063	2.25E-07	T cell	DENND2D
DEK	1.64E-11	0.18245132	0.333	0.275	2.26E-07	T cell	DEK
IRF2BPL	1.66E-11	0.190143437	0.14	0.102	2.28E-07	T cell	IRF2BPL
IDS	1.79E-11	0.175538035	0.135	0.098	2.47E-07	T cell	IDS
CDC20	1.83E-11	0.213392868	0.085	0.057	2.52E-07	T cell	CDC20
RALY	1.87E-11	0.181481444	0.188	0.144	2.58E-07	T cell	RALY
PLP2	1.88E-11	0.180268999	0.162	0.121	2.59E-07	T cell	PLP2
PTPRN2	2.09E-11	0.123485862	0.047	0.026	2.87E-07	T cell	PTPRN2
MT1F	2.34E-11	0.169233926	0.086	0.058	3.23E-07	T cell	MT1F
VAMP2	2.57E-11	0.189408158	0.205	0.16	3.54E-07	T cell	VAMP2
SYNRG	2.61E-11	0.181432326	0.115	0.081	3.60E-07	T cell	SYNRG
GIGYF2	2.66E-11	0.141773574	0.05	0.029	3.66E-07	T cell	GIGYF2
FAM111A	2.86E-11	0.158124384	0.066	0.041	3.94E-07	T cell	FAM111A
SKA2	2.93E-11	0.183762355	0.156	0.116	4.04E-07	T cell	SKA2
SMARCA2	2.98E-11	0.181613426	0.116	0.082	4.11E-07	T cell	SMARCA2
SELENOW	3.00E-11	0.179946927	0.136	0.099	4.13E-07	T cell	SELENOW
RNF19A	3.04E-11	0.183123527	0.081	0.053	4.18E-07	T cell	RNF19A
KMT2E	3.15E-11	0.202616316	0.183	0.141	4.35E-07	T cell	KMT2E
SLA	3.29E-11	0.180703981	0.207	0.162	4.54E-07	T cell	SLA
KLRC2	3.37E-11	0.202533982	0.089	0.06	4.64E-07	T cell	KLRC2
SRSF5	3.45E-11	0.163046496	0.332	0.274	4.75E-07	T cell	SRSF5
ETS1	3.46E-11	0.167904543	0.182	0.139	4.76E-07	T cell	ETS1
ZNF331	3.61E-11	0.174537674	0.108	0.076	4.98E-07	T cell	ZNF331
EIF3A	3.70E-11	0.17759991	0.192	0.148	5.09E-07	T cell	EIF3A
SFXN1	3.70E-11	0.176562216	0.114	0.081	5.10E-07	T cell	SFXN1
MREG	3.84E-11	0.135475998	0.036	0.018	5.28E-07	T cell	MREG
F2R	4.28E-11	0.154805729	0.058	0.035	5.90E-07	T cell	F2R
CAPN2	4.31E-11	0.151722184	0.084	0.056	5.94E-07	T cell	CAPN2
ACTR1B	4.36E-11	0.134297625	0.057	0.034	6.01E-07	T cell	ACTR1B
SRP9	4.42E-11	0.161940799	0.274	0.221	6.08E-07	T cell	SRP9
OCIAD2	4.44E-11	0.173642411	0.203	0.157	6.12E-07	T cell	OCIAD2
HMGN3	4.47E-11	0.168486097	0.238	0.188	6.15E-07	T cell	HMGN3
XCL1	4.47E-11	0.159371655	0.088	0.059	6.16E-07	T cell	XCL1
NUDT16L1	4.49E-11	0.147122802	0.074	0.048	6.19E-07	T cell	NUDT16L1
PAPOLA	4.63E-11	0.164742328	0.203	0.157	6.38E-07	T cell	PAPOLA
BTG3	4.73E-11	0.162982382	0.081	0.053	6.52E-07	T cell	BTG3
SRRM1	5.75E-11	0.144995472	0.309	0.252	7.92E-07	T cell	SRRM1
CCDC85B	5.76E-11	0.172863167	0.225	0.177	7.94E-07	T cell	CCDC85B
RCAN3	5.85E-11	0.141964778	0.055	0.033	8.05E-07	T cell	RCAN3
CAPZB	6.01E-11	0.165996782	0.359	0.301	8.29E-07	T cell	CAPZB
MPHOSPH8	6.05E-11	0.176518792	0.166	0.125	8.33E-07	T cell	MPHOSPH8
KIF22	6.15E-11	0.170834729	0.072	0.047	8.48E-07	T cell	KIF22
TPM4	6.35E-11	0.182687006	0.149	0.11	8.75E-07	T cell	TPM4
BUB3	6.42E-11	0.175657194	0.246	0.197	8.84E-07	T cell	BUB3
MYO1G	6.63E-11	0.165702759	0.105	0.074	9.14E-07	T cell	MYO1G
SPNS3	6.73E-11	0.127828523	0.035	0.018	9.27E-07	T cell	SPNS3
PTMS	6.75E-11	0.179456858	0.14	0.103	9.30E-07	T cell	PTMS
ATP6V0E2	7.28E-11	0.155367322	0.081	0.053	1.00E-06	T cell	ATP6V0E2
UBE2I	7.32E-11	0.164145546	0.263	0.212	1.01E-06	T cell	UBE2I
RNF166	7.37E-11	0.150882997	0.064	0.04	1.02E-06	T cell	RNF166
TRIM56	8.02E-11	0.162314095	0.075	0.049	1.10E-06	T cell	TRIM56
FABP5	8.66E-11	0.18979415	0.439	0.383	1.19E-06	T cell	FABP5
SLA2	9.88E-11	0.126722854	0.039	0.021	1.36E-06	T cell	SLA2
CITED2	9.93E-11	0.175120873	0.105	0.074	1.37E-06	T cell	CITED2
PRKCQ-AS1	1.01E-10	0.142209316	0.044	0.025	1.39E-06	T cell	PRKCQ-AS1
ITK	1.01E-10	0.130578366	0.042	0.023	1.40E-06	T cell	ITK
RASGRP1	1.04E-10	0.154861382	0.071	0.045	1.43E-06	T cell	RASGRP1
PSMA7	1.06E-10	0.150520064	0.523	0.458	1.46E-06	T cell	PSMA7
PCNA	1.08E-10	0.17314938	0.228	0.18	1.48E-06	T cell	PCNA
SF1	1.08E-10	0.165163184	0.158	0.119	1.49E-06	T cell	SF1
CLK1	1.09E-10	0.195027366	0.168	0.128	1.50E-06	T cell	CLK1
RAB2A	1.11E-10	0.154685891	0.126	0.091	1.53E-06	T cell	RAB2A
DPP7	1.22E-10	0.174847488	0.128	0.094	1.69E-06	T cell	DPP7
PIM3	1.48E-10	0.157741667	0.076	0.05	2.04E-06	T cell	PIM3
TRGC1	1.50E-10	0.145855444	0.062	0.038	2.07E-06	T cell	TRGC1
CHD2	1.56E-10	0.166735544	0.103	0.073	2.15E-06	T cell	CHD2
ARAP2	1.70E-10	0.158108467	0.063	0.039	2.34E-06	T cell	ARAP2
CALR	1.72E-10	0.167050577	0.48	0.419	2.37E-06	T cell	CALR
PLAAT3	1.89E-10	0.152133832	0.072	0.047	2.60E-06	T cell	PLAAT3
ATAD2	1.90E-10	0.166299796	0.073	0.048	2.62E-06	T cell	ATAD2
C9orf16	1.96E-10	0.149561678	0.282	0.229	2.70E-06	T cell	C9orf16
GZMM	2.01E-10	0.164283161	0.108	0.076	2.76E-06	T cell	GZMM
CDC25B	2.03E-10	0.152077719	0.053	0.032	2.80E-06	T cell	CDC25B
CEMIP2	2.15E-10	0.149506811	0.064	0.041	2.96E-06	T cell	CEMIP2
TNFAIP3	2.25E-10	0.173001832	0.157	0.119	3.10E-06	T cell	TNFAIP3
TMX4	2.40E-10	0.155708517	0.076	0.05	3.31E-06	T cell	TMX4
TLN1	2.46E-10	0.166922107	0.138	0.102	3.39E-06	T cell	TLN1
SFPQ	2.50E-10	0.168772339	0.219	0.174	3.44E-06	T cell	SFPQ
SLF1	2.61E-10	0.170947297	0.084	0.057	3.60E-06	T cell	SLF1
SARAF	2.78E-10	0.169482428	0.334	0.279	3.83E-06	T cell	SARAF
EPB41	2.80E-10	0.152976759	0.07	0.045	3.86E-06	T cell	EPB41
MGMT	2.88E-10	0.146169913	0.075	0.049	3.97E-06	T cell	MGMT
UBALD2	2.91E-10	0.155971471	0.116	0.083	4.02E-06	T cell	UBALD2
FBXW5	3.05E-10	0.156652013	0.09	0.062	4.20E-06	T cell	FBXW5
SGO2	3.13E-10	0.1607827	0.054	0.033	4.31E-06	T cell	SGO2
CCDC167	3.28E-10	0.151136119	0.305	0.249	4.52E-06	T cell	CCDC167
RPL26L1	3.52E-10	0.142368857	0.057	0.035	4.84E-06	T cell	RPL26L1
BZW1	3.54E-10	0.160322212	0.208	0.164	4.88E-06	T cell	BZW1
TBC1D10C	3.60E-10	0.15649484	0.184	0.142	4.96E-06	T cell	TBC1D10C
S1PR4	3.76E-10	0.161830447	0.091	0.063	5.18E-06	T cell	S1PR4
ROCK1	3.77E-10	0.156123035	0.165	0.126	5.19E-06	T cell	ROCK1
GLIPR2	3.80E-10	0.163609952	0.091	0.063	5.23E-06	T cell	GLIPR2
HCP5	4.07E-10	0.153683223	0.072	0.048	5.61E-06	T cell	HCP5
NDFIP1	4.25E-10	0.167913611	0.119	0.087	5.86E-06	T cell	NDFIP1
RASD1	4.35E-10	0.093887638	0.018	0.007	6.00E-06	T cell	RASD1
PTGER4	4.39E-10	0.158054347	0.066	0.043	6.04E-06	T cell	PTGER4
SRI	4.42E-10	0.169288768	0.302	0.25	6.08E-06	T cell	SRI
LINC02446	4.56E-10	0.095842361	0.019	0.007	6.28E-06	T cell	LINC02446
PIK3R1	4.56E-10	0.173176338	0.117	0.085	6.28E-06	T cell	PIK3R1
RPS6KA3	5.02E-10	0.140368046	0.054	0.033	6.92E-06	T cell	RPS6KA3
CD164	5.09E-10	0.170341585	0.179	0.139	7.02E-06	T cell	CD164
AL158071.3	5.18E-10	0.132823887	0.067	0.043	7.13E-06	T cell	AL158071.3
GPR174	5.27E-10	0.145960196	0.045	0.027	7.27E-06	T cell	GPR174
CD55	5.52E-10	0.155304392	0.114	0.082	7.60E-06	T cell	CD55
ZC3HAV1	5.54E-10	0.174026923	0.119	0.087	7.63E-06	T cell	ZC3HAV1
ANKRD12	5.71E-10	0.148103297	0.219	0.175	7.87E-06	T cell	ANKRD12
GCC2	5.82E-10	0.152991317	0.138	0.102	8.01E-06	T cell	GCC2
PNRC1	5.83E-10	0.178133049	0.24	0.194	8.03E-06	T cell	PNRC1
WIPF1	6.43E-10	0.177027172	0.179	0.139	8.86E-06	T cell	WIPF1
NFKBIA	6.69E-10	0.121863672	0.446	0.382	9.22E-06	T cell	NFKBIA
TC2N	6.94E-10	0.147919338	0.059	0.037	9.57E-06	T cell	TC2N
RBX1	7.06E-10	0.157541901	0.342	0.287	9.72E-06	T cell	RBX1
SMC3	7.24E-10	0.159426951	0.181	0.141	9.98E-06	T cell	SMC3
CYTOR	7.26E-10	0.146528988	0.261	0.213	1.00E-05	T cell	CYTOR
ACAT2	7.29E-10	0.148585868	0.064	0.041	1.00E-05	T cell	ACAT2
SEPTIN11	8.27E-10	0.138336121	0.057	0.036	1.14E-05	T cell	SEPTIN11
ARF6	9.13E-10	0.167926854	0.252	0.204	1.26E-05	T cell	ARF6
RBM25	9.43E-10	0.147204974	0.237	0.19	1.30E-05	T cell	RBM25
LPIN1	9.53E-10	0.148803164	0.059	0.037	1.31E-05	T cell	LPIN1
IKZF2	9.84E-10	0.124456632	0.036	0.02	1.36E-05	T cell	IKZF2
MAPK13	1.02E-09	0.120442631	0.037	0.02	1.40E-05	T cell	MAPK13
GSDMD	1.05E-09	0.148888664	0.144	0.108	1.45E-05	T cell	GSDMD
HSPA5	1.20E-09	0.163192761	0.221	0.178	1.65E-05	T cell	HSPA5
IQGAP1	1.22E-09	0.157030045	0.15	0.114	1.68E-05	T cell	IQGAP1
RBMS1	1.25E-09	0.145790723	0.064	0.042	1.72E-05	T cell	RBMS1
NUF2	1.30E-09	0.172112221	0.07	0.046	1.78E-05	T cell	NUF2
CENPE	1.30E-09	0.143352711	0.054	0.034	1.79E-05	T cell	CENPE
TPX2	1.33E-09	0.165538011	0.059	0.038	1.84E-05	T cell	TPX2
PIN1	1.34E-09	0.169608118	0.162	0.125	1.85E-05	T cell	PIN1
DTHD1	1.42E-09	0.134157511	0.066	0.043	1.96E-05	T cell	DTHD1
DNAJB1	1.44E-09	0.172720493	0.17	0.132	1.98E-05	T cell	DNAJB1
BCL7C	1.47E-09	0.125860577	0.052	0.032	2.03E-05	T cell	BCL7C
EVI2B	1.62E-09	0.162000503	0.169	0.131	2.23E-05	T cell	EVI2B
SMAP2	1.72E-09	0.149721764	0.154	0.118	2.37E-05	T cell	SMAP2
AL158071.4	1.77E-09	0.139690989	0.083	0.057	2.45E-05	T cell	AL158071.4
ARPP19	1.78E-09	0.16050872	0.115	0.084	2.45E-05	T cell	ARPP19
VPS28	1.82E-09	0.172872064	0.204	0.163	2.51E-05	T cell	VPS28
AC018816.1	1.84E-09	0.112719173	0.04	0.023	2.53E-05	T cell	AC018816.1
PECAM1	1.87E-09	0.135717312	0.058	0.037	2.58E-05	T cell	PECAM1
CNTRL	1.98E-09	0.159593974	0.09	0.064	2.72E-05	T cell	CNTRL
DBI	2.06E-09	0.149332169	0.443	0.385	2.84E-05	T cell	DBI
DNAJB14	2.11E-09	0.161028442	0.08	0.055	2.90E-05	T cell	DNAJB14
XRCC5	2.11E-09	0.13969832	0.259	0.211	2.90E-05	T cell	XRCC5
GPATCH8	2.11E-09	0.15722069	0.106	0.077	2.91E-05	T cell	GPATCH8
THUMPD3-AS1	2.15E-09	0.165408467	0.117	0.087	2.97E-05	T cell	THUMPD3-AS1
ELF1	2.19E-09	0.145071886	0.216	0.172	3.02E-05	T cell	ELF1
TSPAN17	2.29E-09	0.138874274	0.056	0.036	3.15E-05	T cell	TSPAN17
AGPAT2	2.34E-09	0.129335681	0.045	0.027	3.23E-05	T cell	AGPAT2
STK17B	2.42E-09	0.165535341	0.271	0.225	3.34E-05	T cell	STK17B
LSM5	2.49E-09	0.164781182	0.267	0.219	3.43E-05	T cell	LSM5
NEAT1	2.53E-09	0.122722277	0.427	0.368	3.48E-05	T cell	NEAT1
SIGIRR	2.58E-09	0.141817552	0.089	0.062	3.56E-05	T cell	SIGIRR
RORA	2.62E-09	0.121549462	0.044	0.026	3.60E-05	T cell	RORA
HEXIM1	2.63E-09	0.143229531	0.053	0.033	3.62E-05	T cell	HEXIM1
NDC80	2.68E-09	0.145459388	0.054	0.034	3.69E-05	T cell	NDC80
CYLD	2.72E-09	0.14074886	0.077	0.052	3.74E-05	T cell	CYLD
TBCE	2.72E-09	0.100848589	0.028	0.014	3.75E-05	T cell	TBCE
RBPJ	2.82E-09	0.147152614	0.296	0.246	3.88E-05	T cell	RBPJ
GPSM3	2.87E-09	0.155156843	0.235	0.191	3.95E-05	T cell	GPSM3
NCL	3.00E-09	0.160456074	0.507	0.451	4.13E-05	T cell	NCL
ASPM	3.01E-09	0.170785781	0.074	0.05	4.15E-05	T cell	ASPM
TOPBP1	3.09E-09	0.133307536	0.039	0.023	4.25E-05	T cell	TOPBP1
LUC7L2	3.09E-09	0.169361024	0.156	0.121	4.26E-05	T cell	LUC7L2
CAP1	3.16E-09	0.142818453	0.302	0.251	4.36E-05	T cell	CAP1
PCBP1	3.17E-09	0.141450314	0.25	0.203	4.37E-05	T cell	PCBP1
PRMT2	3.26E-09	0.164649007	0.141	0.107	4.50E-05	T cell	PRMT2
SAFB	3.31E-09	0.157210971	0.089	0.062	4.56E-05	T cell	SAFB
UBE2T	3.38E-09	0.146580808	0.081	0.056	4.66E-05	T cell	UBE2T
C5orf56	3.40E-09	0.132682506	0.069	0.046	4.68E-05	T cell	C5orf56
VAMP5	3.42E-09	0.142581519	0.181	0.142	4.71E-05	T cell	VAMP5
GABPB1-AS1	3.42E-09	0.151896153	0.138	0.105	4.72E-05	T cell	GABPB1-AS1
AAK1	3.56E-09	0.142880546	0.105	0.076	4.90E-05	T cell	AAK1
CTLA4	4.26E-09	0.122571173	0.038	0.022	5.87E-05	T cell	CTLA4
MCTP2	4.34E-09	0.121938447	0.054	0.034	5.98E-05	T cell	MCTP2
LYAR	4.63E-09	0.147333786	0.175	0.137	6.38E-05	T cell	LYAR
AC090152.1	4.63E-09	0.118695576	0.045	0.027	6.38E-05	T cell	AC090152.1
EPC1	4.71E-09	0.136974957	0.085	0.059	6.49E-05	T cell	EPC1
UGDH	4.79E-09	0.098377818	0.023	0.011	6.61E-05	T cell	UGDH
CCNF	4.87E-09	0.101339175	0.022	0.01	6.71E-05	T cell	CCNF
AC016831.5	4.94E-09	0.166298063	0.1	0.073	6.81E-05	T cell	AC016831.5
RAD9A	5.01E-09	0.130364001	0.058	0.037	6.90E-05	T cell	RAD9A
BTN3A1	5.30E-09	0.128094162	0.052	0.032	7.31E-05	T cell	BTN3A1
ZAP70	5.36E-09	0.127924318	0.064	0.042	7.39E-05	T cell	ZAP70
TENT5C	5.39E-09	0.135899448	0.047	0.029	7.43E-05	T cell	TENT5C
SYTL3	5.71E-09	0.153257006	0.087	0.061	7.86E-05	T cell	SYTL3
JUN	5.79E-09	0.152338848	0.242	0.197	7.98E-05	T cell	JUN
ZEB1	5.84E-09	0.120362771	0.04	0.023	8.05E-05	T cell	ZEB1
CASP4	5.85E-09	0.155272002	0.16	0.124	8.06E-05	T cell	CASP4
CCDC12	5.89E-09	0.163901002	0.15	0.117	8.11E-05	T cell	CCDC12
CCSER2	6.02E-09	0.139500985	0.087	0.061	8.29E-05	T cell	CCSER2
ATXN1	6.10E-09	0.125734068	0.055	0.035	8.41E-05	T cell	ATXN1
ANAPC16	6.22E-09	0.142212061	0.379	0.325	8.57E-05	T cell	ANAPC16
SAMSN1	6.24E-09	0.159503697	0.124	0.092	8.60E-05	T cell	SAMSN1
BRD2	6.29E-09	0.152120083	0.139	0.106	8.67E-05	T cell	BRD2
CBR3	6.35E-09	0.093065167	0.024	0.012	8.75E-05	T cell	CBR3
PCLAF	6.71E-09	0.177360523	0.264	0.22	9.24E-05	T cell	PCLAF
GTSE1	6.71E-09	0.152483925	0.059	0.039	9.24E-05	T cell	GTSE1
SLC38A1	6.77E-09	0.139958875	0.134	0.101	9.33E-05	T cell	SLC38A1
AKIRIN2	7.07E-09	0.138747802	0.127	0.095	9.74E-05	T cell	AKIRIN2
SON	7.10E-09	0.15486008	0.362	0.31	9.79E-05	T cell	SON
FKBP8	7.41E-09	0.149361171	0.173	0.136	0.000102064	T cell	FKBP8
MAPRE1	7.42E-09	0.154743991	0.096	0.069	0.000102194	T cell	MAPRE1
TAPBP	7.83E-09	0.142153512	0.172	0.135	0.000107925	T cell	TAPBP
RAB8A	8.02E-09	0.15342871	0.12	0.09	0.000110481	T cell	RAB8A
YTHDC1	8.27E-09	0.135683012	0.104	0.076	0.000113927	T cell	YTHDC1
ABT1	8.31E-09	0.132395334	0.083	0.058	0.00011446	T cell	ABT1
ATG2A	8.40E-09	0.136594051	0.058	0.037	0.000115698	T cell	ATG2A
SFT2D1	8.75E-09	0.14442993	0.172	0.135	0.000120536	T cell	SFT2D1
CDCA4	8.82E-09	0.129966032	0.062	0.041	0.000121499	T cell	CDCA4
CHD1	8.87E-09	0.131383863	0.102	0.074	0.000122217	T cell	CHD1
GFOD1	8.96E-09	0.123997933	0.042	0.025	0.000123412	T cell	GFOD1
FNBP4	8.99E-09	0.142714088	0.106	0.078	0.000123859	T cell	FNBP4
FAM177A1	9.03E-09	0.14525064	0.127	0.095	0.000124429	T cell	FAM177A1
TNFRSF1B	9.39E-09	0.125110068	0.098	0.07	0.000129333	T cell	TNFRSF1B
PRKAG2	9.69E-09	0.119530674	0.045	0.027	0.000133511	T cell	PRKAG2
TACC3	1.07E-08	0.158720643	0.072	0.049	0.000147207	T cell	TACC3
GPR65	1.07E-08	0.15135299	0.118	0.088	0.000147557	T cell	GPR65
ANKZF1	1.07E-08	0.128008104	0.046	0.028	0.000147746	T cell	ANKZF1
BCAS2	1.12E-08	0.144037889	0.102	0.075	0.000154769	T cell	BCAS2
SF3B2	1.17E-08	0.139366258	0.213	0.172	0.000160629	T cell	SF3B2
CKLF	1.18E-08	0.140741892	0.291	0.241	0.000162372	T cell	CKLF
MEI1	1.18E-08	0.111566697	0.032	0.018	0.000163161	T cell	MEI1
UBE2D3	1.25E-08	0.135642536	0.398	0.342	0.000172714	T cell	UBE2D3
OXNAD1	1.32E-08	0.158643642	0.079	0.055	0.000181521	T cell	OXNAD1
NUDT21	1.35E-08	0.178391905	0.141	0.109	0.000185408	T cell	NUDT21
PHLDA1	1.36E-08	0.141518293	0.059	0.039	0.000186744	T cell	PHLDA1
GTF3C6	1.39E-08	0.141650509	0.174	0.137	0.000191843	T cell	GTF3C6
CD58	1.42E-08	0.122933896	0.075	0.052	0.000195579	T cell	CD58
IFI6	1.43E-08	0.134701252	0.131	0.1	0.000197044	T cell	IFI6
DIP2A	1.46E-08	0.120298299	0.052	0.033	0.000201045	T cell	DIP2A
MGST3	1.46E-08	0.15130963	0.112	0.083	0.000201531	T cell	MGST3
DLGAP5	1.52E-08	0.13322102	0.053	0.034	0.00020877	T cell	DLGAP5
CD84	1.56E-08	0.149506263	0.095	0.069	0.000215312	T cell	CD84
LITAF	1.60E-08	0.175125154	0.222	0.181	0.000220058	T cell	LITAF
ARHGDIB	1.62E-08	0.122705621	0.699	0.649	0.000222578	T cell	ARHGDIB
GALNT11	1.69E-08	0.098804665	0.028	0.014	0.000233052	T cell	GALNT11
DAPK2	1.70E-08	0.130861075	0.041	0.025	0.000234014	T cell	DAPK2
HNRNPLL	1.71E-08	0.133481035	0.065	0.044	0.000235085	T cell	HNRNPLL
SPCS3	1.72E-08	0.157425731	0.137	0.105	0.000236761	T cell	SPCS3
PHF1	1.72E-08	0.105979742	0.03	0.016	0.000237591	T cell	PHF1
LSM4	1.75E-08	0.134953758	0.198	0.158	0.000240576	T cell	LSM4
HNRNPA2B1	1.75E-08	0.126806787	0.64	0.583	0.000241323	T cell	HNRNPA2B1
HNRNPK	1.85E-08	0.129360023	0.479	0.42	0.000254482	T cell	HNRNPK
PSMB3	1.86E-08	0.13541171	0.421	0.366	0.000256195	T cell	PSMB3
MIAT	1.98E-08	0.137092329	0.046	0.029	0.000272982	T cell	MIAT
GNG4	2.05E-08	0.102826217	0.026	0.014	0.000282706	T cell	GNG4
TEX264	2.06E-08	0.117649059	0.106	0.078	0.000283595	T cell	TEX264
TNIP2	2.09E-08	0.125013712	0.088	0.063	0.000287773	T cell	TNIP2
FBXO5	2.23E-08	0.113367484	0.035	0.02	0.000307543	T cell	FBXO5
FGFR1OP2	2.27E-08	0.147368505	0.108	0.08	0.000312093	T cell	FGFR1OP2
AURKA	2.43E-08	0.120770371	0.059	0.039	0.000335084	T cell	AURKA
KAT6B	2.44E-08	0.100981995	0.048	0.03	0.000335798	T cell	KAT6B
DUSP5	2.48E-08	0.0775088	0.021	0.01	0.000342013	T cell	DUSP5
KATNAL1	2.54E-08	0.107423458	0.024	0.012	0.000349744	T cell	KATNAL1
TUBA1A	2.63E-08	0.144997342	0.127	0.097	0.000362539	T cell	TUBA1A
SELL	2.70E-08	0.122209139	0.062	0.042	0.00037141	T cell	SELL
ANKRD44	2.71E-08	0.124217379	0.095	0.068	0.000372753	T cell	ANKRD44
CENPM	2.77E-08	0.144014574	0.094	0.069	0.000382056	T cell	CENPM
PHGDH	2.82E-08	0.087684878	0.025	0.013	0.000388686	T cell	PHGDH
LMNB1	2.85E-08	0.142308732	0.083	0.059	0.000392264	T cell	LMNB1
ACADVL	2.95E-08	0.139756506	0.1	0.074	0.000405936	T cell	ACADVL
RNF157	2.99E-08	0.094386613	0.026	0.014	0.000411473	T cell	RNF157
DDRGK1	2.99E-08	0.139781995	0.087	0.062	0.000412354	T cell	DDRGK1
RTF1	3.07E-08	0.148817858	0.172	0.137	0.000423519	T cell	RTF1
LINC02273	3.09E-08	0.100684899	0.039	0.023	0.000425608	T cell	LINC02273
PHF3	3.15E-08	0.129498462	0.065	0.044	0.000433572	T cell	PHF3
ZC3H13	3.15E-08	0.130927944	0.109	0.081	0.000434481	T cell	ZC3H13
BCLAF1	3.29E-08	0.127046209	0.139	0.107	0.000453722	T cell	BCLAF1
UFD1	3.36E-08	0.140213906	0.125	0.095	0.000462491	T cell	UFD1
DERL1	3.38E-08	0.131953529	0.075	0.053	0.000466029	T cell	DERL1
HNRNPU	3.41E-08	0.138120948	0.313	0.265	0.000469545	T cell	HNRNPU
APOBEC3H	3.54E-08	0.117667265	0.064	0.043	0.000488344	T cell	APOBEC3H
H2AFV	3.61E-08	0.142472946	0.313	0.267	0.000497959	T cell	H2AFV
STARD3NL	3.72E-08	0.129752844	0.059	0.039	0.000512352	T cell	STARD3NL
RAB37	3.90E-08	0.110341439	0.029	0.016	0.000537249	T cell	RAB37
HNRNPF	3.90E-08	0.131442941	0.326	0.278	0.000537888	T cell	HNRNPF
MANF	4.00E-08	0.135620244	0.177	0.141	0.000550728	T cell	MANF
VPS37B	4.00E-08	0.116969648	0.05	0.032	0.000551727	T cell	VPS37B
RDX	4.08E-08	0.140445174	0.084	0.061	0.000561755	T cell	RDX
TUBB2A	4.31E-08	0.074142409	0.012	0.004	0.00059402	T cell	TUBB2A
LRRC8B	4.44E-08	0.069411072	0.012	0.004	0.000611149	T cell	LRRC8B
ACTR3	4.63E-08	0.138822554	0.364	0.313	0.000637848	T cell	ACTR3
H2AFX	4.75E-08	0.138394755	0.094	0.069	0.000654734	T cell	H2AFX
LINC01578	4.87E-08	0.12208602	0.07	0.048	0.000671405	T cell	LINC01578
TSEN54	5.22E-08	0.138325208	0.067	0.046	0.00071911	T cell	TSEN54
SSR2	5.33E-08	0.130598194	0.385	0.333	0.000734985	T cell	SSR2
RBM39	5.68E-08	0.144403526	0.333	0.284	0.000782647	T cell	RBM39
INPP4B	5.71E-08	0.102014204	0.054	0.035	0.000787161	T cell	INPP4B
HCG18	5.74E-08	0.102272043	0.03	0.016	0.000791434	T cell	HCG18
GGNBP2	5.75E-08	0.142119533	0.133	0.103	0.000792606	T cell	GGNBP2
CALM2	5.76E-08	0.122312128	0.644	0.595	0.000793177	T cell	CALM2
ARHGAP18	5.99E-08	0.111611455	0.054	0.035	0.000825076	T cell	ARHGAP18
SNAP47	5.99E-08	0.122014638	0.096	0.07	0.000825501	T cell	SNAP47
MAD2L1	6.07E-08	0.162955281	0.123	0.095	0.000835757	T cell	MAD2L1
WAC	6.27E-08	0.132822995	0.083	0.06	0.000863355	T cell	WAC
AC004817.3	6.29E-08	0.109329801	0.032	0.019	0.000866236	T cell	AC004817.3
TMEM35B	6.30E-08	0.126620194	0.089	0.064	0.000867976	T cell	TMEM35B
ORMDL3	6.37E-08	0.113024057	0.06	0.04	0.000878239	T cell	ORMDL3
SRSF11	6.53E-08	0.142078175	0.233	0.192	0.000899948	T cell	SRSF11
TSTA3	6.58E-08	0.13316052	0.077	0.054	0.000906654	T cell	TSTA3
CLIC3	6.74E-08	0.125049152	0.057	0.038	0.000928071	T cell	CLIC3
BLVRA	6.89E-08	0.128726474	0.07	0.048	0.00094907	T cell	BLVRA
PPP2R5C	7.20E-08	0.134527158	0.29	0.244	0.000992091	T cell	PPP2R5C
CKAP2L	7.28E-08	0.097980915	0.029	0.016	0.001002861	T cell	CKAP2L
DCXR	7.32E-08	0.136226489	0.105	0.079	0.001008468	T cell	DCXR
UXS1	7.32E-08	0.108830468	0.042	0.026	0.001008764	T cell	UXS1
TK1	7.39E-08	0.140629541	0.078	0.056	0.001017748	T cell	TK1
SHFL	7.54E-08	0.116701192	0.062	0.042	0.001038783	T cell	SHFL
GYPC	7.57E-08	0.145237955	0.277	0.234	0.001042682	T cell	GYPC
SCML4	7.78E-08	0.110471202	0.039	0.024	0.001071974	T cell	SCML4
CCDC186	7.83E-08	0.123294192	0.061	0.042	0.001079217	T cell	CCDC186
PSMB1	7.98E-08	0.12780872	0.304	0.256	0.001099607	T cell	PSMB1
P2RY10	7.99E-08	0.120630709	0.091	0.066	0.001100488	T cell	P2RY10
ZDHHC12	8.08E-08	0.141886594	0.099	0.074	0.001112918	T cell	ZDHHC12
ZNF281	8.25E-08	0.109918678	0.048	0.031	0.001136303	T cell	ZNF281
PBRM1	8.54E-08	0.12985023	0.062	0.043	0.001176782	T cell	PBRM1
UBXN4	8.60E-08	0.13692607	0.217	0.178	0.001184821	T cell	UBXN4
PSMB8-AS1	8.64E-08	0.136102013	0.11	0.083	0.001190336	T cell	PSMB8-AS1
PHIP	8.68E-08	0.124453849	0.098	0.072	0.001196279	T cell	PHIP
HP1BP3	8.76E-08	0.154242426	0.166	0.133	0.001206746	T cell	HP1BP3
DDX60	8.83E-08	0.08851453	0.021	0.011	0.001215978	T cell	DDX60
TNFRSF4	8.83E-08	0.144357977	0.071	0.05	0.001217156	T cell	TNFRSF4
MYL12B	9.01E-08	0.132276744	0.518	0.467	0.001241572	T cell	MYL12B
KDM5B	9.16E-08	0.128806635	0.048	0.031	0.001262641	T cell	KDM5B
RNF145	9.40E-08	0.142621076	0.082	0.059	0.001294856	T cell	RNF145
SOCS1	9.63E-08	0.140725667	0.105	0.079	0.001327408	T cell	SOCS1
ARRB2	9.97E-08	0.113469605	0.086	0.062	0.001373217	T cell	ARRB2
PMAIP1	1.00E-07	0.168655735	0.201	0.164	0.001381825	T cell	PMAIP1
PRPF38A	1.02E-07	0.113517809	0.101	0.075	0.001409722	T cell	PRPF38A
LINC00539	1.06E-07	0.100480198	0.031	0.017	0.00145564	T cell	LINC00539
OTULIN	1.06E-07	0.098418177	0.043	0.027	0.001457286	T cell	OTULIN
TCEA1	1.08E-07	0.144899217	0.186	0.151	0.001494749	T cell	TCEA1
APOL6	1.11E-07	0.105292794	0.047	0.03	0.001534539	T cell	APOL6
ERAP2	1.12E-07	0.103453467	0.034	0.02	0.001546314	T cell	ERAP2
YWHAH	1.15E-07	0.119960148	0.126	0.096	0.001585941	T cell	YWHAH
TIMD4	1.18E-07	0.124682875	0.055	0.037	0.001620005	T cell	TIMD4
TANK	1.19E-07	0.121890077	0.139	0.108	0.001645332	T cell	TANK
PGM2L1	1.20E-07	0.093143813	0.022	0.011	0.001646668	T cell	PGM2L1
USP47	1.24E-07	0.118323806	0.059	0.04	0.001703722	T cell	USP47
TMC8	1.27E-07	0.117587264	0.057	0.038	0.00174707	T cell	TMC8
DYNC1I2	1.29E-07	0.126191556	0.079	0.057	0.00177212	T cell	DYNC1I2
NELL2	1.29E-07	0.109356166	0.047	0.03	0.001779518	T cell	NELL2
KRTCAP2	1.32E-07	0.128474259	0.268	0.226	0.001813131	T cell	KRTCAP2
IRF2	1.32E-07	0.141693434	0.084	0.062	0.001817631	T cell	IRF2
HMGN4	1.34E-07	0.126936088	0.097	0.072	0.001844155	T cell	HMGN4
NOTCH1	1.38E-07	0.074682479	0.015	0.006	0.001904654	T cell	NOTCH1
CLDND1	1.42E-07	0.130630055	0.058	0.039	0.001959879	T cell	CLDND1
OIP5-AS1	1.47E-07	0.122792558	0.082	0.059	0.002019808	T cell	OIP5-AS1
SMC2	1.49E-07	0.130552074	0.094	0.069	0.002047492	T cell	SMC2
SFI1	1.50E-07	0.105635843	0.037	0.022	0.00206744	T cell	SFI1
G3BP2	1.51E-07	0.109351345	0.124	0.095	0.002081007	T cell	G3BP2
TAGAP	1.54E-07	0.136227842	0.09	0.066	0.002126964	T cell	TAGAP
NUDC	1.56E-07	0.134294746	0.199	0.163	0.002148689	T cell	NUDC
SAP30	1.58E-07	0.119538734	0.053	0.035	0.002179291	T cell	SAP30
PTP4A3	1.60E-07	0.071263655	0.019	0.009	0.002201223	T cell	PTP4A3
SMIM15	1.61E-07	0.11346812	0.071	0.05	0.002213144	T cell	SMIM15
CDKN3	1.61E-07	0.160470529	0.102	0.077	0.002219042	T cell	CDKN3
LCP1	1.61E-07	0.121011768	0.319	0.269	0.002221454	T cell	LCP1
U2SURP	1.63E-07	0.128396674	0.147	0.115	0.002246098	T cell	U2SURP
SNHG14	1.67E-07	0.093501673	0.033	0.02	0.002296072	T cell	SNHG14
KHSRP	1.69E-07	0.107452519	0.038	0.023	0.002324293	T cell	KHSRP
CABIN1	1.69E-07	0.101799037	0.051	0.034	0.002330725	T cell	CABIN1
HIST1H1D	1.71E-07	0.085262007	0.025	0.013	0.002349117	T cell	HIST1H1D
DNMT1	1.72E-07	0.153654187	0.145	0.115	0.002365556	T cell	DNMT1
TTF2	1.72E-07	0.11101213	0.04	0.025	0.002366062	T cell	TTF2
ASXL2	1.78E-07	0.08899687	0.039	0.024	0.002447562	T cell	ASXL2
LPAR2	1.80E-07	0.071907007	0.02	0.01	0.002477327	T cell	LPAR2
CD82	1.81E-07	0.135638569	0.176	0.141	0.002500429	T cell	CD82
SNX9	1.82E-07	0.089853309	0.028	0.015	0.002503063	T cell	SNX9
SPON2	1.90E-07	0.111362655	0.042	0.027	0.002615325	T cell	SPON2
STK17A	1.90E-07	0.121774861	0.244	0.203	0.002619631	T cell	STK17A
EMC7	1.91E-07	0.140591977	0.086	0.064	0.002637561	T cell	EMC7
THEMIS	1.98E-07	0.100711361	0.04	0.025	0.002724248	T cell	THEMIS
EIF4G2	2.00E-07	0.135834119	0.255	0.214	0.002750686	T cell	EIF4G2
CENPW	2.01E-07	0.12813213	0.08	0.058	0.002765006	T cell	CENPW
TLK1	2.05E-07	0.126868471	0.083	0.061	0.002822335	T cell	TLK1
TOPORS	2.07E-07	0.103680514	0.058	0.039	0.002853584	T cell	TOPORS
ARL3	2.09E-07	0.123251842	0.074	0.053	0.002877991	T cell	ARL3
TSPAN14	2.15E-07	0.116570433	0.07	0.049	0.002961834	T cell	TSPAN14
RBM5	2.21E-07	0.120025071	0.054	0.036	0.003051378	T cell	RBM5
ORAI1	2.23E-07	0.130012679	0.074	0.053	0.003067965	T cell	ORAI1
GOLGB1	2.23E-07	0.116361615	0.076	0.055	0.003076996	T cell	GOLGB1
NKTR	2.36E-07	0.119254513	0.122	0.094	0.003253349	T cell	NKTR
FLT3LG	2.38E-07	0.106564649	0.044	0.028	0.003276847	T cell	FLT3LG
ADD1	2.39E-07	0.114326698	0.046	0.029	0.003286015	T cell	ADD1
GARS-DT	2.39E-07	0.12430036	0.042	0.026	0.003292244	T cell	GARS-DT
IK	2.40E-07	0.135801699	0.159	0.127	0.003307793	T cell	IK
RWDD1	2.41E-07	0.118235623	0.215	0.177	0.003321112	T cell	RWDD1
ATP2B4	2.46E-07	0.093578702	0.029	0.016	0.003390911	T cell	ATP2B4
CDK6	2.47E-07	0.129113839	0.073	0.052	0.00340101	T cell	CDK6
DUSP23	2.50E-07	0.121090388	0.067	0.047	0.003445648	T cell	DUSP23
SMCHD1	2.53E-07	0.128925002	0.118	0.09	0.003490466	T cell	SMCHD1
CPNE1	2.58E-07	0.113128779	0.105	0.079	0.003549642	T cell	CPNE1
TNFSF4	2.62E-07	0.083408757	0.019	0.01	0.003605273	T cell	TNFSF4
WDR82	2.65E-07	0.105913561	0.054	0.036	0.003646883	T cell	WDR82
MRPS21	2.69E-07	0.125665446	0.245	0.206	0.003705823	T cell	MRPS21
PMF1	2.73E-07	0.147709439	0.14	0.11	0.003757185	T cell	PMF1
STK10	2.74E-07	0.103317581	0.041	0.026	0.003781503	T cell	STK10
CSNK1A1	2.76E-07	0.133140556	0.174	0.14	0.00379735	T cell	CSNK1A1
LRRC28	2.84E-07	0.094148445	0.03	0.017	0.003913273	T cell	LRRC28
HNRNPH1	2.84E-07	0.140548723	0.638	0.592	0.003915267	T cell	HNRNPH1
NCOA1	2.93E-07	0.091577364	0.032	0.019	0.004032486	T cell	NCOA1
SSNA1	3.00E-07	0.121009037	0.179	0.145	0.004139837	T cell	SSNA1
CLTB	3.15E-07	0.127561373	0.117	0.09	0.004345564	T cell	CLTB
USP16	3.20E-07	0.122233983	0.148	0.117	0.004402407	T cell	USP16
CASP6	3.20E-07	0.098193687	0.038	0.023	0.004407193	T cell	CASP6
KIFC1	3.24E-07	0.085466834	0.026	0.014	0.004457367	T cell	KIFC1
SLTM	3.29E-07	0.137356191	0.202	0.166	0.004532163	T cell	SLTM
LMAN1	3.30E-07	0.11250982	0.095	0.071	0.004544636	T cell	LMAN1
HIRIP3	3.35E-07	0.101603079	0.052	0.035	0.004612757	T cell	HIRIP3
AC243829.1	3.35E-07	0.112948056	0.031	0.018	0.004614569	T cell	AC243829.1
IL10RA	3.43E-07	0.117244844	0.126	0.097	0.004729415	T cell	IL10RA
ILF3	3.47E-07	0.130407361	0.161	0.128	0.0047786	T cell	ILF3
DGKZ	3.52E-07	0.114581104	0.091	0.068	0.004854962	T cell	DGKZ
PIMREG	3.65E-07	0.063500111	0.012	0.005	0.00502323	T cell	PIMREG
HMMR	3.65E-07	0.131853553	0.056	0.038	0.005030885	T cell	HMMR
ANKRD36C	3.78E-07	0.10961831	0.056	0.038	0.00521397	T cell	ANKRD36C
LRRC8C	3.87E-07	0.101667588	0.035	0.021	0.005328646	T cell	LRRC8C
RBL2	3.99E-07	0.112325116	0.085	0.063	0.005492523	T cell	RBL2
RGS14	4.02E-07	0.106348449	0.044	0.029	0.00554459	T cell	RGS14
ITPR1	4.11E-07	0.111603596	0.054	0.036	0.005665032	T cell	ITPR1
SEMA4D	4.17E-07	0.134386668	0.072	0.052	0.005748145	T cell	SEMA4D
TMEM50A	4.17E-07	0.122763377	0.198	0.162	0.00575097	T cell	TMEM50A
PPP1CA	4.24E-07	0.133133447	0.403	0.355	0.005846768	T cell	PPP1CA
CARHSP1	4.29E-07	0.132014618	0.203	0.167	0.005909307	T cell	CARHSP1
ARID1B	4.53E-07	0.123980769	0.095	0.071	0.006235645	T cell	ARID1B
DDB2	4.54E-07	0.104040169	0.057	0.039	0.006256202	T cell	DDB2
JAK1	4.55E-07	0.130624276	0.198	0.163	0.006270126	T cell	JAK1
EEF1D	4.56E-07	0.103729971	0.742	0.707	0.006277742	T cell	EEF1D
CBX6	4.63E-07	0.130516805	0.178	0.145	0.006373486	T cell	CBX6
RGS2	4.64E-07	0.126502667	0.231	0.192	0.00638828	T cell	RGS2
HMGN1	4.64E-07	0.134428036	0.471	0.423	0.006389454	T cell	HMGN1
SCLT1	4.73E-07	0.099669032	0.031	0.018	0.00651885	T cell	SCLT1
RHOT2	4.73E-07	0.116335281	0.068	0.048	0.006519854	T cell	RHOT2
AP2B1	4.74E-07	0.120518802	0.072	0.052	0.006534419	T cell	AP2B1
IKZF1	4.77E-07	0.122669845	0.142	0.112	0.0065662	T cell	IKZF1
CAPZA1	4.85E-07	0.130394031	0.345	0.299	0.006679618	T cell	CAPZA1
HMGB3	4.87E-07	0.125599834	0.088	0.065	0.006704021	T cell	HMGB3
CCND2	4.90E-07	0.113721424	0.086	0.063	0.006745255	T cell	CCND2
PRKACB	5.02E-07	0.116237106	0.057	0.039	0.006916037	T cell	PRKACB
GIMAP5	5.20E-07	0.127472482	0.088	0.066	0.007162796	T cell	GIMAP5
SRP19	5.23E-07	0.124980484	0.155	0.124	0.007211508	T cell	SRP19
DGCR6L	5.31E-07	0.121514557	0.076	0.055	0.00731998	T cell	DGCR6L
LUZP1	5.40E-07	0.106881623	0.045	0.029	0.00743426	T cell	LUZP1
TCP1	5.40E-07	0.129738866	0.122	0.095	0.007441978	T cell	TCP1
NGRN	5.41E-07	0.109887629	0.055	0.037	0.007451928	T cell	NGRN
PSMB10	5.45E-07	0.13127757	0.276	0.235	0.007506359	T cell	PSMB10
SMC1A	5.64E-07	0.109516518	0.117	0.09	0.007775053	T cell	SMC1A
AC020916.1	5.78E-07	0.106928923	0.12	0.093	0.007962243	T cell	AC020916.1
HCLS1	5.79E-07	0.127874593	0.207	0.172	0.007974845	T cell	HCLS1
PDCD4	5.92E-07	0.137274328	0.157	0.126	0.008153731	T cell	PDCD4
HMOX2	5.99E-07	0.112403147	0.114	0.087	0.008256521	T cell	HMOX2
HMGN5	6.17E-07	0.059172752	0.013	0.005	0.008494433	T cell	HMGN5
NAE1	6.22E-07	0.106315959	0.081	0.059	0.008574966	T cell	NAE1
PLEKHF1	6.33E-07	0.105483588	0.036	0.022	0.008724139	T cell	PLEKHF1
PPP4R2	6.48E-07	0.107463612	0.089	0.066	0.008928481	T cell	PPP4R2
PLK1	6.75E-07	0.135205203	0.05	0.033	0.009297873	T cell	PLK1
BHLHE40-AS1	6.83E-07	0.085340014	0.03	0.018	0.009414741	T cell	BHLHE40-AS1
CYB5B	6.94E-07	0.121803699	0.106	0.082	0.009557114	T cell	CYB5B
LBR	6.95E-07	0.119698308	0.139	0.11	0.009571157	T cell	LBR
FMNL1	6.96E-07	0.115844263	0.069	0.05	0.009584109	T cell	FMNL1
RFC1	6.97E-07	0.124455896	0.089	0.066	0.009598392	T cell	RFC1
ACTR1A	7.05E-07	0.112579705	0.062	0.043	0.009717684	T cell	ACTR1A
WDR54	7.09E-07	0.131191444	0.081	0.06	0.009762624	T cell	WDR54
CYB561D2	7.19E-07	0.104320503	0.055	0.038	0.009907003	T cell	CYB561D2
RBM23	7.32E-07	0.127562231	0.082	0.06	0.010084344	T cell	RBM23
ZNF829	7.36E-07	0.059039489	0.008	0.002	0.010135071	T cell	ZNF829
ITPKB	7.48E-07	0.076580509	0.02	0.01	0.010308377	T cell	ITPKB
TIMM17A	7.48E-07	0.11615723	0.119	0.092	0.010309802	T cell	TIMM17A
HPGD	7.53E-07	0.08629395	0.023	0.012	0.010376434	T cell	HPGD
ZNF880	7.63E-07	0.075351349	0.021	0.011	0.010510581	T cell	ZNF880
IRF9	7.64E-07	0.135203278	0.091	0.068	0.010519947	T cell	IRF9
PWWP3A	7.74E-07	0.096370047	0.039	0.025	0.010670006	T cell	PWWP3A
FLNA	7.78E-07	0.09395935	0.098	0.074	0.010722414	T cell	FLNA
DAXX	7.94E-07	0.102110062	0.067	0.047	0.010943891	T cell	DAXX
CDC42SE2	7.95E-07	0.11520676	0.327	0.281	0.010951355	T cell	CDC42SE2
BARD1	7.98E-07	0.101234582	0.043	0.028	0.010998805	T cell	BARD1
WHRN	8.04E-07	0.073385793	0.015	0.007	0.011076993	T cell	WHRN
ARHGAP45	8.14E-07	0.1324041	0.127	0.1	0.011218086	T cell	ARHGAP45
NDUFB8	8.18E-07	0.111958851	0.405	0.356	0.011275732	T cell	NDUFB8
FAM89B	8.19E-07	0.102276432	0.047	0.031	0.01128519	T cell	FAM89B
KLF13	8.22E-07	0.124672254	0.082	0.061	0.011331379	T cell	KLF13
TARBP1	8.37E-07	0.080214736	0.017	0.008	0.011528367	T cell	TARBP1
MED17	8.41E-07	0.102601234	0.042	0.027	0.011587228	T cell	MED17
CCDC34	8.72E-07	0.10763648	0.06	0.042	0.012008168	T cell	CCDC34
USP34	8.76E-07	0.112752605	0.078	0.057	0.0120646	T cell	USP34
BLOC1S4	8.79E-07	0.101357798	0.058	0.04	0.012112393	T cell	BLOC1S4
CDK2AP2	8.83E-07	0.116572619	0.171	0.139	0.012158304	T cell	CDK2AP2
LMAN2	8.86E-07	0.135537293	0.16	0.129	0.01220663	T cell	LMAN2
GBP4	8.87E-07	0.110620363	0.043	0.028	0.012220674	T cell	GBP4
ST3GAL3	8.94E-07	0.060106941	0.011	0.004	0.012321707	T cell	ST3GAL3
MAPK1	9.10E-07	0.113910784	0.059	0.041	0.012533076	T cell	MAPK1
A2M-AS1	9.47E-07	0.090442867	0.039	0.025	0.013044007	T cell	A2M-AS1
RSF1	9.58E-07	0.119678238	0.115	0.089	0.013202751	T cell	RSF1
SAMD9	9.65E-07	0.139660832	0.075	0.055	0.013296842	T cell	SAMD9
ADAL	9.84E-07	0.075099946	0.016	0.008	0.013550539	T cell	ADAL
WSB1	9.97E-07	0.122538446	0.176	0.144	0.013739508	T cell	WSB1
TNRC6B	1.01E-06	0.131601781	0.266	0.227	0.013965689	T cell	TNRC6B
PPP4R3B	1.03E-06	0.108422589	0.055	0.038	0.014212541	T cell	PPP4R3B
CD28	1.04E-06	0.079607832	0.021	0.011	0.01437054	T cell	CD28
IPO9	1.06E-06	0.086929389	0.028	0.016	0.014589468	T cell	IPO9
APOBEC3D	1.06E-06	0.105789103	0.08	0.059	0.014631252	T cell	APOBEC3D
SPPL2A	1.06E-06	0.111479537	0.067	0.048	0.014662498	T cell	SPPL2A
ARHGAP11A	1.07E-06	0.099326785	0.027	0.016	0.014732	T cell	ARHGAP11A
TMBIM6	1.07E-06	0.124511457	0.341	0.296	0.014776925	T cell	TMBIM6
FXYD5	1.09E-06	0.145955257	0.35	0.305	0.01500795	T cell	FXYD5
KIF2A	1.10E-06	0.11538011	0.074	0.054	0.015143512	T cell	KIF2A
SNX6	1.10E-06	0.122773923	0.121	0.095	0.015172862	T cell	SNX6
CDC37	1.10E-06	0.113674964	0.189	0.155	0.015207322	T cell	CDC37
ZMAT2	1.11E-06	0.100969654	0.104	0.079	0.015238671	T cell	ZMAT2
USP1	1.11E-06	0.116792114	0.103	0.079	0.015242843	T cell	USP1
EIF1	1.11E-06	0.0762206	0.904	0.884	0.015291088	T cell	EIF1
CNIH4	1.11E-06	0.102060945	0.072	0.052	0.015338783	T cell	CNIH4
DNTTIP2	1.12E-06	0.114290714	0.075	0.055	0.015466145	T cell	DNTTIP2
CIB1	1.14E-06	0.142876244	0.25	0.213	0.015728863	T cell	CIB1
COPB1	1.15E-06	0.115302488	0.088	0.066	0.01583312	T cell	COPB1
DDX18	1.17E-06	0.113789934	0.188	0.154	0.016142883	T cell	DDX18
TRADD	1.17E-06	0.103082906	0.088	0.065	0.016161993	T cell	TRADD
FAM174B	1.18E-06	0.076052069	0.018	0.009	0.0162246	T cell	FAM174B
PSME1	1.19E-06	0.102346608	0.531	0.474	0.016435732	T cell	PSME1
CXCR6	1.24E-06	0.130930415	0.066	0.047	0.017048181	T cell	CXCR6
MT1X	1.24E-06	0.109336627	0.152	0.121	0.01707618	T cell	MT1X
STX11	1.25E-06	0.084424732	0.041	0.026	0.017211723	T cell	STX11
UBE2L6	1.28E-06	0.112288108	0.155	0.124	0.017644922	T cell	UBE2L6
ZNF706	1.28E-06	0.124008388	0.222	0.186	0.017690916	T cell	ZNF706
IPCEF1	1.30E-06	0.094358942	0.031	0.019	0.0178894	T cell	IPCEF1
IL2RB	1.31E-06	0.105468328	0.044	0.029	0.01802078	T cell	IL2RB
LEPROTL1	1.32E-06	0.119347202	0.175	0.143	0.018127869	T cell	LEPROTL1
PDE4D	1.34E-06	0.100180152	0.042	0.027	0.018461389	T cell	PDE4D
PSMD13	1.34E-06	0.109943748	0.155	0.125	0.018475035	T cell	PSMD13
TMEM120A	1.34E-06	0.090875708	0.032	0.02	0.018492103	T cell	TMEM120A
MFGE8	1.35E-06	0.0585339	0.015	0.007	0.018562913	T cell	MFGE8
FNIP1	1.36E-06	0.12656295	0.065	0.047	0.018715522	T cell	FNIP1
TAF1D	1.37E-06	0.110166431	0.184	0.151	0.018856212	T cell	TAF1D
CNOT9	1.37E-06	0.123067302	0.15	0.121	0.018894476	T cell	CNOT9
BIRC3	1.40E-06	0.137262407	0.269	0.229	0.019246338	T cell	BIRC3
ANP32B	1.44E-06	0.129200604	0.399	0.355	0.019892631	T cell	ANP32B
GOLIM4	1.46E-06	0.116346062	0.095	0.072	0.02014407	T cell	GOLIM4
NPRL2	1.47E-06	0.090243778	0.029	0.017	0.020216798	T cell	NPRL2
PTP4A2	1.47E-06	0.133527122	0.181	0.149	0.020316076	T cell	PTP4A2
TFPT	1.48E-06	0.106749338	0.06	0.042	0.020402407	T cell	TFPT
CCDC14	1.49E-06	0.104245767	0.05	0.034	0.020459496	T cell	CCDC14
MAP2K1	1.49E-06	0.112428661	0.079	0.058	0.020578229	T cell	MAP2K1
G6PD	1.51E-06	0.126877403	0.057	0.04	0.020784339	T cell	G6PD
C9orf78	1.51E-06	0.129012404	0.146	0.118	0.020802831	T cell	C9orf78
RASA2	1.56E-06	0.096787678	0.062	0.044	0.021527047	T cell	RASA2
RSRC2	1.57E-06	0.118742307	0.203	0.169	0.021661946	T cell	RSRC2
TES	1.57E-06	0.100525031	0.05	0.034	0.021667681	T cell	TES
AZI2	1.60E-06	0.09623646	0.038	0.024	0.02208977	T cell	AZI2
FZD6	1.64E-06	0.071298576	0.016	0.008	0.022609732	T cell	FZD6
LINC01871	1.65E-06	0.108489795	0.074	0.054	0.022704589	T cell	LINC01871
ORMDL1	1.65E-06	0.118665286	0.136	0.109	0.022744569	T cell	ORMDL1
HMSD	1.66E-06	0.051618635	0.012	0.005	0.022885213	T cell	HMSD
ANXA5	1.67E-06	0.117729989	0.225	0.188	0.023015925	T cell	ANXA5
CCR7	1.68E-06	0.087542074	0.037	0.023	0.023209824	T cell	CCR7
MTA2	1.70E-06	0.132564711	0.071	0.052	0.023385341	T cell	MTA2
MORF4L1	1.71E-06	0.119830038	0.335	0.291	0.023527257	T cell	MORF4L1
GCLM	1.72E-06	0.082811842	0.036	0.023	0.023645788	T cell	GCLM
KIF23	1.74E-06	0.096809491	0.032	0.019	0.023940238	T cell	KIF23
TRIR	1.79E-06	0.118812029	0.423	0.372	0.024624863	T cell	TRIR
CNN2	1.80E-06	0.123203804	0.205	0.17	0.024756569	T cell	CNN2
RABGAP1L	1.80E-06	0.122531467	0.087	0.065	0.024800479	T cell	RABGAP1L
MVD	1.81E-06	0.091733999	0.042	0.027	0.024887369	T cell	MVD
AP2M1	1.81E-06	0.12537206	0.175	0.144	0.024905598	T cell	AP2M1
OASL	1.83E-06	0.099374465	0.036	0.023	0.025190056	T cell	OASL
RSBN1	1.86E-06	0.112340818	0.07	0.051	0.025678077	T cell	RSBN1
LINC02084	1.92E-06	0.088003681	0.03	0.018	0.026424803	T cell	LINC02084
MAP1LC3A	1.94E-06	0.104980396	0.063	0.045	0.026688354	T cell	MAP1LC3A
NUTM2B-AS1	1.96E-06	0.1126252	0.064	0.046	0.026936237	T cell	NUTM2B-AS1
CDCA8	1.97E-06	0.110010182	0.045	0.03	0.027147125	T cell	CDCA8
DDX17	2.04E-06	0.114369376	0.172	0.141	0.028040198	T cell	DDX17
C19orf12	2.04E-06	0.092208251	0.03	0.018	0.028085519	T cell	C19orf12
BCAT1	2.08E-06	0.064828053	0.03	0.018	0.02868473	T cell	BCAT1
EXOC7	2.09E-06	0.102915581	0.054	0.038	0.028801048	T cell	EXOC7
PNRC2	2.15E-06	0.110454904	0.135	0.107	0.029570972	T cell	PNRC2
AURKB	2.16E-06	0.125986696	0.082	0.062	0.029741505	T cell	AURKB
HMBOX1	2.19E-06	0.087108193	0.033	0.02	0.03023101	T cell	HMBOX1
CAST	2.21E-06	0.096290325	0.115	0.089	0.030493479	T cell	CAST
CCR5	2.25E-06	0.088990952	0.039	0.025	0.030997686	T cell	CCR5
LINC00963	2.26E-06	0.093536958	0.034	0.021	0.031129156	T cell	LINC00963
MRPL9	2.29E-06	0.1139898	0.093	0.07	0.031522376	T cell	MRPL9
CAV1	2.33E-06	0.069528059	0.023	0.013	0.032165785	T cell	CAV1
CEP57	2.42E-06	0.109848722	0.089	0.067	0.033304955	T cell	CEP57
LBH	2.43E-06	0.131912092	0.118	0.093	0.033487181	T cell	LBH
TXK	2.44E-06	0.091332176	0.034	0.021	0.033560042	T cell	TXK
KLF2	2.44E-06	0.118218712	0.055	0.038	0.033661391	T cell	KLF2
HDDC2	2.50E-06	0.130432743	0.105	0.082	0.034453583	T cell	HDDC2
PRPF6	2.51E-06	0.103250363	0.08	0.059	0.034578985	T cell	PRPF6
ANAPC15	2.51E-06	0.115169713	0.094	0.071	0.034617476	T cell	ANAPC15
RGCC	2.53E-06	0.073449272	0.14	0.112	0.034869938	T cell	RGCC
KMT2A	2.55E-06	0.087766082	0.073	0.053	0.035111007	T cell	KMT2A
PNN	2.59E-06	0.123815021	0.178	0.147	0.035689977	T cell	PNN
VPS25	2.59E-06	0.097766046	0.074	0.054	0.035702971	T cell	VPS25
SELENOS	2.60E-06	0.10933774	0.101	0.078	0.035833849	T cell	SELENOS
AKTIP	2.68E-06	0.093893534	0.048	0.032	0.036854247	T cell	AKTIP
MLLT3	2.69E-06	0.089165796	0.039	0.026	0.037016527	T cell	MLLT3
JOSD2	2.74E-06	0.119352543	0.073	0.054	0.037777905	T cell	JOSD2
RAVER1	2.80E-06	0.090565419	0.03	0.019	0.038559511	T cell	RAVER1
TESC	2.81E-06	0.114544552	0.077	0.057	0.038668922	T cell	TESC
NR5A2	2.82E-06	0.072293116	0.019	0.01	0.038824089	T cell	NR5A2
SENP6	2.86E-06	0.111468995	0.05	0.035	0.039358264	T cell	SENP6
RAD54L2	2.94E-06	0.08032742	0.018	0.009	0.040457696	T cell	RAD54L2
ODF2L	2.95E-06	0.108562981	0.073	0.054	0.040657961	T cell	ODF2L
RNF139	3.00E-06	0.088629119	0.043	0.029	0.041343903	T cell	RNF139
NSD1	3.01E-06	0.125731445	0.074	0.055	0.041445885	T cell	NSD1
STIM2	3.02E-06	0.099456962	0.046	0.031	0.041581649	T cell	STIM2
PIF1	3.04E-06	0.108798014	0.032	0.02	0.0418606	T cell	PIF1
RBM8A	3.10E-06	0.098638707	0.348	0.302	0.042776802	T cell	RBM8A
EMC4	3.12E-06	0.105882779	0.112	0.088	0.042941606	T cell	EMC4
RBM6	3.13E-06	0.100315738	0.179	0.147	0.043140505	T cell	RBM6
CENPA	3.14E-06	0.114779395	0.056	0.04	0.04322941	T cell	CENPA
MAP4	3.17E-06	0.114783946	0.07	0.052	0.043666476	T cell	MAP4
SEC22B	3.17E-06	0.121505221	0.117	0.093	0.043719944	T cell	SEC22B
RALGAPA1	3.20E-06	0.082848634	0.028	0.016	0.044106138	T cell	RALGAPA1
DYNLT1	3.20E-06	0.103402665	0.104	0.08	0.04415371	T cell	DYNLT1
SELPLG	3.24E-06	0.101655607	0.059	0.042	0.044683312	T cell	SELPLG
COMMD8	3.25E-06	0.098951266	0.103	0.079	0.044832834	T cell	COMMD8
PSMD4	3.26E-06	0.119065095	0.197	0.165	0.044912264	T cell	PSMD4
LINC00158	3.29E-06	0.085148217	0.033	0.021	0.045342541	T cell	LINC00158
AHI1	3.30E-06	0.099799384	0.044	0.03	0.045419162	T cell	AHI1
BIN2	3.31E-06	0.115087255	0.116	0.092	0.045618826	T cell	BIN2
SLC16A3	3.33E-06	0.101499058	0.042	0.028	0.045913106	T cell	SLC16A3
DAZAP2	3.36E-06	0.110745394	0.179	0.148	0.046316636	T cell	DAZAP2
PRKAA1	3.40E-06	0.10416803	0.038	0.025	0.046802204	T cell	PRKAA1
PSMA3-AS1	3.43E-06	0.126218633	0.166	0.137	0.047258933	T cell	PSMA3-AS1
LAYN	3.45E-06	0.071420234	0.016	0.008	0.04748036	T cell	LAYN
ENO1	3.47E-06	0.113294059	0.589	0.548	0.04784304	T cell	ENO1
DENND3	3.57E-06	0.081441865	0.022	0.013	0.049124717	T cell	DENND3
RAD51C	3.65E-06	0.0936024	0.066	0.048	0.050236996	T cell	RAD51C
STX10	3.65E-06	0.10028348	0.079	0.059	0.050277886	T cell	STX10
BIRC2	3.68E-06	0.103507401	0.059	0.042	0.050739393	T cell	BIRC2
GRK6	3.73E-06	0.08904921	0.049	0.033	0.051327413	T cell	GRK6
NCBP3	3.76E-06	0.101151639	0.049	0.034	0.051858305	T cell	NCBP3
PAFAH1B1	3.78E-06	0.125684094	0.082	0.062	0.052096273	T cell	PAFAH1B1
CLUAP1	3.78E-06	0.091977802	0.025	0.014	0.052130839	T cell	CLUAP1
ADAR	3.82E-06	0.099695454	0.079	0.059	0.052611877	T cell	ADAR
SERINC1	3.87E-06	0.117793763	0.05	0.035	0.053335714	T cell	SERINC1
ECT2	3.89E-06	0.067446122	0.015	0.007	0.053591705	T cell	ECT2
RNASEH2B	3.95E-06	0.114138373	0.143	0.116	0.05439366	T cell	RNASEH2B
CCDC82	3.95E-06	0.099601301	0.059	0.042	0.054477372	T cell	CCDC82
ARID5B	3.96E-06	0.115691442	0.155	0.126	0.054589646	T cell	ARID5B
TBC1D2B	4.02E-06	0.08806608	0.03	0.018	0.055334424	T cell	TBC1D2B
TAGLN2	4.02E-06	0.130190912	0.277	0.239	0.055402497	T cell	TAGLN2
SPC25	4.06E-06	0.104565125	0.049	0.034	0.055900624	T cell	SPC25
CASP1	4.13E-06	0.110476104	0.068	0.05	0.056871785	T cell	CASP1
RHOH	4.15E-06	0.123516537	0.131	0.105	0.057149167	T cell	RHOH
TAB2	4.31E-06	0.084626615	0.027	0.016	0.059411725	T cell	TAB2
RAB28	4.32E-06	0.103635548	0.043	0.029	0.059485892	T cell	RAB28
PAN3	4.34E-06	0.121587	0.052	0.037	0.059828167	T cell	PAN3
NBL1	4.35E-06	0.075239618	0.018	0.009	0.059947501	T cell	NBL1
DHRS7	4.39E-06	0.099570949	0.104	0.081	0.06048658	T cell	DHRS7
DEF6	4.41E-06	0.115645432	0.098	0.076	0.06081322	T cell	DEF6
SEPTIN7	4.42E-06	0.107755083	0.504	0.456	0.060839778	T cell	SEPTIN7
ZFP36	4.44E-06	0.132622209	0.231	0.197	0.061193781	T cell	ZFP36
PRKCQ	4.48E-06	0.059763078	0.017	0.008	0.061762978	T cell	PRKCQ
ZFAND2B	4.49E-06	0.101737676	0.05	0.034	0.061823005	T cell	ZFAND2B
SH2D3C	4.50E-06	0.068671585	0.016	0.008	0.062063668	T cell	SH2D3C
HNRNPD	4.57E-06	0.114986098	0.21	0.175	0.062972574	T cell	HNRNPD
CCNL2	4.57E-06	0.102278854	0.046	0.031	0.062988783	T cell	CCNL2
TRAF1	4.64E-06	0.07294038	0.028	0.017	0.063977458	T cell	TRAF1
AKNA	4.70E-06	0.123854549	0.096	0.074	0.064735156	T cell	AKNA
NCR3	4.75E-06	0.094215409	0.034	0.022	0.065502653	T cell	NCR3
PDLIM2	4.78E-06	0.111763346	0.086	0.066	0.065878042	T cell	PDLIM2
TBCC	4.82E-06	0.11662913	0.069	0.05	0.066411545	T cell	TBCC
SPTAN1	4.94E-06	0.101887937	0.054	0.038	0.068114992	T cell	SPTAN1
WDR1	4.97E-06	0.117331297	0.208	0.175	0.068455459	T cell	WDR1
CCDC18-AS1	5.01E-06	0.09941642	0.064	0.046	0.069040814	T cell	CCDC18-AS1
TFDP2	5.03E-06	0.091141375	0.042	0.028	0.06931207	T cell	TFDP2
PTPN4	5.05E-06	0.096044793	0.047	0.032	0.069526497	T cell	PTPN4
ZNF131	5.20E-06	0.105225344	0.055	0.039	0.071619444	T cell	ZNF131
TMA7	5.23E-06	0.080004627	0.695	0.646	0.072041933	T cell	TMA7
UBL3	5.23E-06	0.085328121	0.033	0.021	0.072116741	T cell	UBL3
CELF1	5.25E-06	0.108972608	0.087	0.066	0.07229603	T cell	CELF1
RNF125	5.39E-06	0.085041796	0.04	0.027	0.074191964	T cell	RNF125
AQP3	5.39E-06	0.085520332	0.024	0.014	0.074300825	T cell	AQP3
STX8	5.41E-06	0.104535462	0.06	0.043	0.074482935	T cell	STX8
ARFGAP2	5.44E-06	0.098743458	0.056	0.039	0.074948895	T cell	ARFGAP2
SMARCE1	5.47E-06	0.103226023	0.153	0.125	0.075295762	T cell	SMARCE1
OGA	5.54E-06	0.089139027	0.085	0.065	0.076339688	T cell	OGA
GTF3C1	5.61E-06	0.084101206	0.03	0.019	0.077325731	T cell	GTF3C1
S100PBP	5.69E-06	0.100444593	0.047	0.032	0.078327903	T cell	S100PBP
HSPB11	5.73E-06	0.114654215	0.209	0.175	0.078907752	T cell	HSPB11
CPNE2	5.73E-06	0.09868651	0.042	0.028	0.078951024	T cell	CPNE2
SREK1	5.75E-06	0.108820405	0.08	0.06	0.079281028	T cell	SREK1
CDK1	5.87E-06	0.142453552	0.114	0.091	0.080843843	T cell	CDK1
RHOA	5.95E-06	0.099006633	0.386	0.341	0.081981019	T cell	RHOA
MARK4	5.96E-06	0.055126604	0.013	0.006	0.08204558	T cell	MARK4
PCYT2	6.07E-06	0.065740795	0.024	0.014	0.083596512	T cell	PCYT2
NDUFS6	6.16E-06	0.097388763	0.331	0.289	0.084894551	T cell	NDUFS6
GBP5	6.20E-06	0.089320425	0.05	0.035	0.085356832	T cell	GBP5
ELMOD2	6.20E-06	0.07437007	0.021	0.011	0.085443096	T cell	ELMOD2
ARPC5	6.23E-06	0.099750227	0.43	0.381	0.085788061	T cell	ARPC5
RABAC1	6.25E-06	0.108563694	0.255	0.217	0.086144119	T cell	RABAC1
GATA3	6.31E-06	0.079117267	0.042	0.028	0.086978044	T cell	GATA3
TIA1	6.35E-06	0.088808426	0.042	0.028	0.087521434	T cell	TIA1
ARHGAP15	6.37E-06	0.096338002	0.103	0.08	0.087762642	T cell	ARHGAP15
UGP2	6.42E-06	0.106115209	0.142	0.115	0.088456736	T cell	UGP2
MCUB	6.50E-06	0.104086708	0.11	0.086	0.089575328	T cell	MCUB
SLC27A2	6.51E-06	0.054707296	0.015	0.007	0.089635421	T cell	SLC27A2
KLF9	6.53E-06	0.075822947	0.021	0.012	0.089931637	T cell	KLF9
IFI35	6.57E-06	0.113761713	0.064	0.047	0.090565755	T cell	IFI35
THRAP3	6.59E-06	0.121109548	0.199	0.167	0.090852064	T cell	THRAP3
KIF11	6.60E-06	0.084213557	0.038	0.025	0.090958688	T cell	KIF11
TXNDC15	6.64E-06	0.082615048	0.057	0.04	0.091514896	T cell	TXNDC15
ANKRD49	6.68E-06	0.080252605	0.035	0.023	0.092014936	T cell	ANKRD49
GBP2	6.71E-06	0.087386887	0.102	0.079	0.092467157	T cell	GBP2
GSTK1	6.83E-06	0.111830273	0.269	0.232	0.094072833	T cell	GSTK1
PDIA4	6.83E-06	0.109159216	0.118	0.094	0.094147976	T cell	PDIA4
NFATC2	6.85E-06	0.102363265	0.042	0.028	0.094353897	T cell	NFATC2
AC245297.3	6.86E-06	0.088314906	0.062	0.045	0.094484612	T cell	AC245297.3
TMEM155	6.90E-06	0.058975183	0.014	0.007	0.095083395	T cell	TMEM155
RBBP6	6.91E-06	0.10955996	0.08	0.06	0.095176948	T cell	RBBP6
C1orf131	6.93E-06	0.089546892	0.076	0.057	0.095480641	T cell	C1orf131
KAT6A	7.02E-06	0.088123016	0.044	0.03	0.096713237	T cell	KAT6A
UBE3A	7.04E-06	0.116849488	0.072	0.054	0.097018549	T cell	UBE3A
BAZ1A	7.06E-06	0.101285476	0.164	0.135	0.097284425	T cell	BAZ1A
COQ10B	7.09E-06	0.089224868	0.068	0.05	0.097662523	T cell	COQ10B
DCTN6	7.15E-06	0.102070434	0.07	0.052	0.098509569	T cell	DCTN6
RSU1	7.25E-06	0.078963669	0.059	0.042	0.099827939	T cell	RSU1
SF3B1	7.35E-06	0.104075175	0.181	0.15	0.10130069	T cell	SF3B1
NDE1	7.40E-06	0.083244393	0.028	0.017	0.101993883	T cell	NDE1
GRK2	7.43E-06	0.091546756	0.044	0.03	0.102371252	T cell	GRK2
CCDC91	7.44E-06	0.101620133	0.058	0.042	0.102566505	T cell	CCDC91
HBP1	7.51E-06	0.10371174	0.043	0.029	0.103471753	T cell	HBP1
GLIPR1	7.52E-06	0.109516724	0.101	0.079	0.103590891	T cell	GLIPR1
TBCD	7.53E-06	0.09782862	0.051	0.036	0.103713015	T cell	TBCD
CIR1	7.56E-06	0.119941335	0.076	0.057	0.104140207	T cell	CIR1
RBM26	7.57E-06	0.099227899	0.07	0.052	0.10436044	T cell	RBM26
CDKN1B	7.61E-06	0.114685297	0.064	0.047	0.104886984	T cell	CDKN1B
ASF1B	7.62E-06	0.106955634	0.056	0.04	0.1049332	T cell	ASF1B
JPX	7.63E-06	0.115841566	0.086	0.066	0.105067482	T cell	JPX
LEF1	7.64E-06	0.073775453	0.022	0.012	0.105322153	T cell	LEF1
IMMP1L	7.67E-06	0.095639955	0.04	0.026	0.105651938	T cell	IMMP1L
AC026979.2	7.71E-06	0.095151347	0.042	0.028	0.106165261	T cell	AC026979.2
NDUFS8	7.71E-06	0.103496869	0.231	0.196	0.10620124	T cell	NDUFS8
MAP7D1	7.88E-06	0.116658593	0.05	0.035	0.108576973	T cell	MAP7D1
CHST11	7.90E-06	0.095779675	0.058	0.042	0.108800293	T cell	CHST11
SMG6	7.92E-06	0.066993126	0.023	0.013	0.109052088	T cell	SMG6
HNRNPDL	7.99E-06	0.101948453	0.426	0.378	0.1100992	T cell	HNRNPDL
IFITM1	8.23E-06	0.069430466	0.022	0.012	0.113425053	T cell	IFITM1
TNFRSF14	8.30E-06	0.102231059	0.081	0.061	0.11429808	T cell	TNFRSF14
MPC2	8.36E-06	0.115770488	0.125	0.101	0.115231543	T cell	MPC2
DYNLRB1	8.53E-06	0.100904856	0.214	0.18	0.117580726	T cell	DYNLRB1
HJURP	8.62E-06	0.073959516	0.02	0.011	0.11876318	T cell	HJURP
VDAC3	8.71E-06	0.118310495	0.144	0.117	0.119982911	T cell	VDAC3
TMED4	8.75E-06	0.115670443	0.156	0.128	0.120554755	T cell	TMED4
GSK3B	8.89E-06	0.077914153	0.036	0.024	0.122430947	T cell	GSK3B
LINC00623	8.96E-06	0.086611501	0.056	0.04	0.123487066	T cell	LINC00623
RPN1	9.10E-06	0.099182791	0.071	0.053	0.125319654	T cell	RPN1
SNAPC3	9.11E-06	0.077174156	0.025	0.015	0.125554582	T cell	SNAPC3
CCNDBP1	9.19E-06	0.102988806	0.131	0.106	0.126552647	T cell	CCNDBP1
ECI2	9.22E-06	0.099034885	0.074	0.055	0.126976827	T cell	ECI2
ADA	9.44E-06	0.109279565	0.058	0.042	0.130069942	T cell	ADA
HRAS	9.49E-06	0.070498088	0.024	0.014	0.130791467	T cell	HRAS
EEF1AKMT2	9.55E-06	0.089139244	0.05	0.035	0.131564231	T cell	EEF1AKMT2
UTRN	9.61E-06	0.096293644	0.05	0.035	0.132335311	T cell	UTRN
TBC1D4	9.72E-06	0.088786119	0.025	0.015	0.133949962	T cell	TBC1D4
ZNFX1	9.82E-06	0.075445188	0.028	0.017	0.135258068	T cell	ZNFX1
PLGRKT	9.88E-06	0.084002344	0.048	0.033	0.136148129	T cell	PLGRKT
NIPAL3	9.91E-06	0.082254195	0.032	0.02	0.136539611	T cell	NIPAL3
CD244	1.00E-05	0.075051658	0.017	0.009	0.138322967	T cell	CD244
SNRNP40	1.03E-05	0.106593481	0.116	0.092	0.142113018	T cell	SNRNP40
HDAC1	1.04E-05	0.097059347	0.138	0.112	0.142638517	T cell	HDAC1
HAGH	1.05E-05	0.089922673	0.053	0.038	0.144489035	T cell	HAGH
TPST2	1.06E-05	0.104327913	0.074	0.056	0.146360947	T cell	TPST2
DHRS4	1.07E-05	0.091530254	0.05	0.035	0.147196274	T cell	DHRS4
YY1	1.08E-05	0.090046771	0.105	0.082	0.148165335	T cell	YY1
DHX36	1.08E-05	0.124684511	0.133	0.108	0.149099859	T cell	DHX36
RFLNB	1.10E-05	0.054117034	0.014	0.007	0.151900508	T cell	RFLNB
SUPT16H	1.13E-05	0.096402668	0.132	0.106	0.155392047	T cell	SUPT16H
UBE2V2	1.14E-05	0.1028055	0.106	0.083	0.15683104	T cell	UBE2V2
RBM27	1.15E-05	0.089267786	0.1	0.078	0.158872223	T cell	RBM27
PPIG	1.15E-05	0.108295269	0.186	0.155	0.158965477	T cell	PPIG
SCAPER	1.17E-05	0.094036748	0.038	0.026	0.160514195	T cell	SCAPER
TEX30	1.17E-05	0.080740082	0.046	0.032	0.160652728	T cell	TEX30
MARK2	1.18E-05	0.072972885	0.024	0.014	0.162152944	T cell	MARK2
RAPGEF6	1.19E-05	0.094407151	0.057	0.041	0.163857899	T cell	RAPGEF6
LETM1	1.19E-05	0.104306585	0.094	0.074	0.164149444	T cell	LETM1
PCNX2	1.22E-05	0.06712752	0.017	0.009	0.16857611	T cell	PCNX2
RASA1	1.24E-05	0.088393645	0.031	0.02	0.17071578	T cell	RASA1
HK1	1.25E-05	0.094851967	0.055	0.039	0.172000526	T cell	HK1
TAP2	1.26E-05	0.097192732	0.059	0.043	0.173193829	T cell	TAP2
SLAMF1	1.26E-05	0.065308547	0.022	0.013	0.173526485	T cell	SLAMF1
CASP3	1.26E-05	0.08462189	0.067	0.05	0.17410214	T cell	CASP3
SPSB3	1.27E-05	0.102752442	0.063	0.046	0.175218496	T cell	SPSB3
CTSC	1.28E-05	0.109088317	0.262	0.225	0.175757837	T cell	CTSC
KIF2C	1.28E-05	0.103227692	0.034	0.022	0.176599276	T cell	KIF2C
VPS13A	1.31E-05	0.073743286	0.031	0.02	0.180887223	T cell	VPS13A
SCAMP2	1.33E-05	0.111968194	0.097	0.076	0.183089268	T cell	SCAMP2
SGO1	1.34E-05	0.085680406	0.035	0.023	0.184071372	T cell	SGO1
REX1BD	1.34E-05	0.101495519	0.151	0.125	0.184090174	T cell	REX1BD
SFMBT1	1.34E-05	0.054988914	0.013	0.006	0.184223233	T cell	SFMBT1
TCF19	1.34E-05	0.085629301	0.028	0.018	0.185023968	T cell	TCF19
PRC1	1.34E-05	0.107197801	0.048	0.034	0.185289206	T cell	PRC1
XRN1	1.37E-05	0.101288421	0.044	0.031	0.188304675	T cell	XRN1
TRAM1	1.37E-05	0.109487471	0.141	0.115	0.189226104	T cell	TRAM1
ZNF24	1.38E-05	0.095756763	0.039	0.026	0.189696062	T cell	ZNF24
SF3A2	1.39E-05	0.084214826	0.041	0.027	0.19112804	T cell	SF3A2
PRPF4B	1.39E-05	0.091813932	0.112	0.089	0.191382523	T cell	PRPF4B
RALGDS	1.43E-05	0.080822798	0.035	0.023	0.197246132	T cell	RALGDS
TDG	1.44E-05	0.103964069	0.11	0.087	0.198144143	T cell	TDG
PTGES3	1.45E-05	0.113813289	0.308	0.271	0.200337659	T cell	PTGES3
EML4	1.46E-05	0.098303036	0.081	0.062	0.201253019	T cell	EML4
TMF1	1.48E-05	0.110197013	0.081	0.062	0.204111096	T cell	TMF1
SPRTN	1.48E-05	0.074645149	0.033	0.021	0.20417848	T cell	SPRTN
CD47	1.50E-05	0.11171578	0.237	0.204	0.206581515	T cell	CD47
NUP210	1.53E-05	0.094215909	0.056	0.04	0.210542272	T cell	NUP210
INPP4A	1.54E-05	0.075439426	0.022	0.013	0.212646334	T cell	INPP4A
GNB1	1.55E-05	0.10304499	0.07	0.053	0.214168967	T cell	GNB1
IRF3	1.57E-05	0.109483427	0.097	0.077	0.216618042	T cell	IRF3
STK25	1.60E-05	0.081870766	0.043	0.029	0.22105841	T cell	STK25
ZNRD1	1.61E-05	0.098170321	0.116	0.093	0.221499881	T cell	ZNRD1
PYCR1	1.61E-05	0.050574235	0.011	0.005	0.221591722	T cell	PYCR1
AL391056.1	1.61E-05	0.096896273	0.053	0.038	0.221883043	T cell	AL391056.1
RBM4	1.66E-05	0.105264785	0.15	0.124	0.228269388	T cell	RBM4
DIAPH1	1.66E-05	0.099705139	0.058	0.043	0.229138239	T cell	DIAPH1
CORO7	1.67E-05	0.093125548	0.048	0.033	0.230337709	T cell	CORO7
LINC00342	1.68E-05	0.083924354	0.038	0.026	0.230894034	T cell	LINC00342
ANKRD13D	1.68E-05	0.075479031	0.027	0.017	0.231783446	T cell	ANKRD13D
SYNM	1.69E-05	0.050882693	0.009	0.003	0.233272155	T cell	SYNM
TTC19	1.73E-05	0.092730128	0.063	0.046	0.23788575	T cell	TTC19
RRP1B	1.73E-05	0.094656581	0.066	0.049	0.238567227	T cell	RRP1B
CNBD2	1.76E-05	0.065040699	0.018	0.01	0.242288591	T cell	CNBD2
GINS2	1.76E-05	0.086883359	0.054	0.038	0.242499694	T cell	GINS2
SRSF10	1.77E-05	0.103217672	0.155	0.128	0.243234253	T cell	SRSF10
CRTC3	1.77E-05	0.086607759	0.043	0.03	0.243447955	T cell	CRTC3
CD2BP2	1.77E-05	0.081632809	0.117	0.094	0.243790715	T cell	CD2BP2
AC091057.6	1.77E-05	0.089839073	0.028	0.017	0.244029535	T cell	AC091057.6
GALNT10	1.79E-05	0.051265309	0.015	0.008	0.246000085	T cell	GALNT10
JOSD1	1.79E-05	0.07525011	0.031	0.02	0.246550195	T cell	JOSD1
TRAF5	1.81E-05	0.080582869	0.049	0.035	0.249111659	T cell	TRAF5
ZNRF1	1.83E-05	0.060228232	0.025	0.015	0.251554661	T cell	ZNRF1
ICOS	1.86E-05	0.076938846	0.025	0.015	0.256928138	T cell	ICOS
MIR155HG	1.88E-05	0.0896815	0.084	0.065	0.259498955	T cell	MIR155HG
KATNBL1	1.91E-05	0.093210494	0.048	0.034	0.263183687	T cell	KATNBL1
SETD5	1.92E-05	0.101150998	0.127	0.104	0.264555326	T cell	SETD5
IFI27L1	1.95E-05	0.092340913	0.048	0.034	0.269200083	T cell	IFI27L1
GTPBP8	1.97E-05	0.077786955	0.032	0.021	0.271031087	T cell	GTPBP8
MCM4	2.01E-05	0.087560167	0.034	0.022	0.276462957	T cell	MCM4
TNFSF10	2.03E-05	0.086763259	0.062	0.046	0.280240164	T cell	TNFSF10
DNAJA1	2.06E-05	0.114233773	0.246	0.212	0.284002377	T cell	DNAJA1
PPP1CB	2.08E-05	0.09717213	0.244	0.209	0.287160338	T cell	PPP1CB
PSMA6	2.13E-05	0.109078132	0.277	0.239	0.29390225	T cell	PSMA6
JPT1	2.15E-05	0.095398273	0.31	0.272	0.295997432	T cell	JPT1
LUC7L3	2.18E-05	0.104792096	0.22	0.187	0.300303762	T cell	LUC7L3
STAG2	2.20E-05	0.111024675	0.082	0.063	0.303673099	T cell	STAG2
MPDU1	2.21E-05	0.092430245	0.053	0.038	0.304514655	T cell	MPDU1
DCAF7	2.22E-05	0.094578502	0.066	0.05	0.305545242	T cell	DCAF7
ZNF326	2.26E-05	0.087364733	0.05	0.036	0.311213346	T cell	ZNF326
TTK	2.29E-05	0.052633809	0.017	0.009	0.31527123	T cell	TTK
ENTPD1	2.30E-05	0.108054894	0.092	0.072	0.317034734	T cell	ENTPD1
TMEM87A	2.32E-05	0.081428497	0.049	0.035	0.319663154	T cell	TMEM87A
PSMA4	2.32E-05	0.105621611	0.378	0.336	0.31984234	T cell	PSMA4
ZC3H18	2.33E-05	0.088727049	0.046	0.033	0.320807709	T cell	ZC3H18
UQCR10	2.33E-05	0.093676793	0.414	0.372	0.320827961	T cell	UQCR10
SUZ12	2.35E-05	0.0809346	0.053	0.038	0.324326041	T cell	SUZ12
MAP2K3	2.37E-05	0.07901335	0.082	0.063	0.325852717	T cell	MAP2K3
IDI1	2.37E-05	0.09516501	0.109	0.087	0.327077489	T cell	IDI1
PPM1M	2.41E-05	0.076738768	0.039	0.026	0.332609272	T cell	PPM1M
SCAND1	2.46E-05	0.102999814	0.209	0.177	0.338728469	T cell	SCAND1
RHBDD2	2.48E-05	0.07999566	0.046	0.032	0.341343594	T cell	RHBDD2
ZGPAT	2.52E-05	0.105299513	0.056	0.041	0.347711997	T cell	ZGPAT
CCDC107	2.56E-05	0.114534577	0.111	0.089	0.352605173	T cell	CCDC107
CRELD2	2.58E-05	0.098304202	0.096	0.076	0.35478214	T cell	CRELD2
DESI2	2.58E-05	0.087027319	0.038	0.025	0.355134013	T cell	DESI2
ALYREF	2.60E-05	0.078768732	0.038	0.026	0.358616562	T cell	ALYREF
ZNF37A	2.60E-05	0.069611498	0.025	0.015	0.358674362	T cell	ZNF37A
EIF4E	2.62E-05	0.086726275	0.157	0.129	0.361002418	T cell	EIF4E
NLRP1	2.62E-05	0.071222454	0.023	0.014	0.361589422	T cell	NLRP1
DZIP3	2.63E-05	0.090097472	0.046	0.033	0.362609634	T cell	DZIP3
SNRPC	2.63E-05	0.098102365	0.201	0.171	0.362779213	T cell	SNRPC
MCM3	2.64E-05	0.096740513	0.116	0.093	0.363985009	T cell	MCM3
CRBN	2.67E-05	0.083703024	0.065	0.048	0.368466493	T cell	CRBN
MVB12A	2.71E-05	0.076938346	0.04	0.028	0.373268024	T cell	MVB12A
UHMK1	2.71E-05	0.088667751	0.06	0.044	0.373674628	T cell	UHMK1
RICTOR	2.74E-05	0.098429267	0.067	0.05	0.377376432	T cell	RICTOR
CDK11A	2.78E-05	0.098158225	0.06	0.045	0.383437497	T cell	CDK11A
MSC	2.80E-05	0.058770937	0.021	0.013	0.385686002	T cell	MSC
SP3	2.82E-05	0.099180954	0.05	0.036	0.388628051	T cell	SP3
STOM	2.83E-05	0.083446131	0.055	0.04	0.390059357	T cell	STOM
PPP1R12A	2.84E-05	0.096751843	0.156	0.13	0.390925653	T cell	PPP1R12A
YPEL1	2.84E-05	0.083079586	0.043	0.03	0.391018783	T cell	YPEL1
NCAPD2	2.85E-05	0.069080313	0.024	0.014	0.392134334	T cell	NCAPD2
BOLA2	2.89E-05	0.0976568	0.079	0.061	0.398775401	T cell	BOLA2
ASCC3	2.89E-05	0.085803836	0.052	0.038	0.398783236	T cell	ASCC3
SEC11C	2.91E-05	0.098279971	0.209	0.178	0.401486007	T cell	SEC11C
CSTF2T	2.94E-05	0.074693954	0.029	0.018	0.404529627	T cell	CSTF2T
HBS1L	2.95E-05	0.099860451	0.063	0.047	0.406413403	T cell	HBS1L
KIAA1109	2.96E-05	0.077254469	0.027	0.017	0.407343843	T cell	KIAA1109
ZC3H6	2.97E-05	0.067353907	0.025	0.016	0.409511785	T cell	ZC3H6
RAD51-AS1	2.99E-05	0.067802052	0.027	0.017	0.411740337	T cell	RAD51-AS1
N4BP2L1	3.03E-05	0.071682694	0.041	0.028	0.417031991	T cell	N4BP2L1
JMJD6	3.08E-05	0.094069181	0.055	0.04	0.424420789	T cell	JMJD6
STARD3	3.12E-05	0.079355752	0.048	0.034	0.429657064	T cell	STARD3
SAFB2	3.12E-05	0.090336683	0.105	0.083	0.43028807	T cell	SAFB2
SNF8	3.16E-05	0.105946084	0.096	0.076	0.434959981	T cell	SNF8
NAB1	3.16E-05	0.08342304	0.03	0.019	0.43500562	T cell	NAB1
ESF1	3.17E-05	0.083277699	0.094	0.074	0.43660087	T cell	ESF1
ADH5	3.17E-05	0.084195589	0.101	0.08	0.436912584	T cell	ADH5
ANKRD36	3.19E-05	0.086422421	0.03	0.02	0.439651875	T cell	ANKRD36
RRM1	3.20E-05	0.095505851	0.066	0.05	0.4404024	T cell	RRM1
MBNL1	3.20E-05	0.099047972	0.131	0.107	0.441222778	T cell	MBNL1
AL390728.6	3.21E-05	0.082294	0.029	0.019	0.441698408	T cell	AL390728.6
SDHAF2	3.25E-05	0.095474785	0.095	0.075	0.447102536	T cell	SDHAF2
RBM18	3.25E-05	0.075451395	0.039	0.027	0.447844598	T cell	RBM18
NUP50	3.26E-05	0.095926408	0.072	0.055	0.449685942	T cell	NUP50
ATRX	3.29E-05	0.10771232	0.199	0.168	0.453431111	T cell	ATRX
HERC2	3.33E-05	0.078869111	0.043	0.03	0.458944029	T cell	HERC2
CWC15	3.39E-05	0.108376576	0.135	0.111	0.467661646	T cell	CWC15
KIF14	3.42E-05	0.07466525	0.021	0.013	0.470534037	T cell	KIF14
6-Mar	3.43E-05	0.091604058	0.079	0.061	0.472285666	T cell	6-Mar
CWC25	3.43E-05	0.105607619	0.066	0.05	0.472519358	T cell	CWC25
SYF2	3.48E-05	0.113741971	0.232	0.202	0.479298807	T cell	SYF2
UNC13D	3.49E-05	0.090336351	0.04	0.027	0.481121666	T cell	UNC13D
FRG1	3.56E-05	0.101579943	0.09	0.07	0.490098659	T cell	FRG1
POLR2B	3.59E-05	0.091979095	0.069	0.052	0.495033604	T cell	POLR2B
ANTXR2	3.60E-05	0.085288582	0.025	0.015	0.495448568	T cell	ANTXR2
FLNB	3.67E-05	0.062466917	0.015	0.008	0.505063903	T cell	FLNB
SDF2	3.68E-05	0.097056741	0.071	0.054	0.506726779	T cell	SDF2
DR1	3.68E-05	0.088436317	0.086	0.067	0.507500148	T cell	DR1
MZT2B	3.69E-05	0.099977788	0.271	0.236	0.50888082	T cell	MZT2B
COQ7	3.70E-05	0.060764677	0.02	0.012	0.509430239	T cell	COQ7
SNX20	3.73E-05	0.085601934	0.05	0.036	0.514541635	T cell	SNX20
TTC38	3.75E-05	0.070766621	0.024	0.014	0.516951577	T cell	TTC38
PON2	3.77E-05	0.074190634	0.025	0.016	0.518710226	T cell	PON2
STUB1	3.79E-05	0.104395192	0.093	0.074	0.521607359	T cell	STUB1
ADAM8	3.81E-05	0.085317422	0.044	0.031	0.525056774	T cell	ADAM8
BAD	3.83E-05	0.088228009	0.061	0.045	0.527768479	T cell	BAD
DERL2	3.86E-05	0.077943722	0.072	0.055	0.531891581	T cell	DERL2
DIS3	3.89E-05	0.094585307	0.047	0.033	0.535595343	T cell	DIS3
PPP3CC	4.04E-05	0.084523805	0.045	0.032	0.556970185	T cell	PPP3CC
TRIM59	4.06E-05	0.108722758	0.081	0.063	0.559236016	T cell	TRIM59
NECAP1	4.15E-05	0.077049595	0.031	0.02	0.571864558	T cell	NECAP1
ABHD17A	4.23E-05	0.071020136	0.041	0.028	0.58279771	T cell	ABHD17A
IST1	4.24E-05	0.090070048	0.053	0.039	0.584775538	T cell	IST1
TMEM222	4.25E-05	0.086798971	0.031	0.021	0.58605234	T cell	TMEM222
PSMD1	4.27E-05	0.091820943	0.069	0.052	0.587918089	T cell	PSMD1
NMT2	4.28E-05	0.068806365	0.027	0.017	0.589566262	T cell	NMT2
CLOCK	4.29E-05	0.055757155	0.013	0.006	0.590511624	T cell	CLOCK
PARL	4.29E-05	0.093606048	0.071	0.055	0.590681362	T cell	PARL
MFSD8	4.34E-05	0.083778135	0.024	0.015	0.597956335	T cell	MFSD8
AVL9	4.34E-05	0.075141832	0.021	0.013	0.598080409	T cell	AVL9
THEM6	4.35E-05	0.056182424	0.016	0.008	0.599846876	T cell	THEM6
HEATR9	4.41E-05	0.062922437	0.022	0.013	0.607823043	T cell	HEATR9
MIS18BP1	4.42E-05	0.087480776	0.103	0.082	0.608589458	T cell	MIS18BP1
NUMA1	4.49E-05	0.072301505	0.03	0.02	0.618124539	T cell	NUMA1
LAMP1	4.54E-05	0.100313353	0.118	0.096	0.625824761	T cell	LAMP1
GBP3	4.57E-05	0.075882572	0.027	0.017	0.629675344	T cell	GBP3
CDC37L1	4.58E-05	0.081432593	0.028	0.018	0.631337618	T cell	CDC37L1
SLC2A4RG	4.60E-05	0.07046625	0.026	0.016	0.634363236	T cell	SLC2A4RG
FASLG	4.61E-05	0.065832145	0.027	0.017	0.635243901	T cell	FASLG
FAM110A	4.65E-05	0.095556548	0.03	0.019	0.640260658	T cell	FAM110A
NECAP2	4.69E-05	0.09044899	0.098	0.078	0.645973085	T cell	NECAP2
KANSL1	4.71E-05	0.087312507	0.068	0.051	0.648996533	T cell	KANSL1
CCDC88C	4.72E-05	0.090448594	0.055	0.04	0.649660014	T cell	CCDC88C
RASGEF1A	4.74E-05	0.051475086	0.017	0.009	0.652688729	T cell	RASGEF1A
CCDC152	4.75E-05	0.057119303	0.018	0.01	0.654454827	T cell	CCDC152
NCK2	4.76E-05	0.071362227	0.034	0.023	0.656423626	T cell	NCK2
ARHGEF3	4.78E-05	0.09911729	0.06	0.045	0.65821396	T cell	ARHGEF3
AL441992.1	4.78E-05	0.085462426	0.035	0.024	0.658844023	T cell	AL441992.1
UBXN1	4.80E-05	0.102618253	0.285	0.25	0.661836984	T cell	UBXN1
ZBTB1	4.81E-05	0.074651629	0.044	0.031	0.66233861	T cell	ZBTB1
PYURF	4.81E-05	0.089240072	0.161	0.134	0.663202885	T cell	PYURF
MIR4435-2HG	4.85E-05	0.070834509	0.036	0.024	0.667752504	T cell	MIR4435-2HG
SLC38A10	4.89E-05	0.078957123	0.035	0.024	0.673357744	T cell	SLC38A10
TBC1D10A	4.89E-05	0.065595626	0.034	0.023	0.673375848	T cell	TBC1D10A
DBF4	4.89E-05	0.090638078	0.069	0.052	0.673376688	T cell	DBF4
SMIM19	4.93E-05	0.104816973	0.075	0.057	0.679059402	T cell	SMIM19
DDX60L	4.93E-05	0.0691733	0.021	0.013	0.679175435	T cell	DDX60L
TRAPPC1	4.96E-05	0.098488382	0.287	0.251	0.683928444	T cell	TRAPPC1
PPP2R5A	4.99E-05	0.073140896	0.029	0.019	0.687130148	T cell	PPP2R5A
PATL2	4.99E-05	0.056770687	0.019	0.011	0.688108099	T cell	PATL2
TNRC6A	5.01E-05	0.095556068	0.044	0.031	0.68977379	T cell	TNRC6A
BTBD10	5.02E-05	0.070889425	0.026	0.017	0.691353231	T cell	BTBD10
BICDL1	5.10E-05	0.066289185	0.018	0.01	0.702016777	T cell	BICDL1
ARF4	5.13E-05	0.084413422	0.106	0.085	0.706669877	T cell	ARF4
TCF25	5.16E-05	0.103620847	0.169	0.142	0.710636843	T cell	TCF25
ATG12	5.17E-05	0.107362321	0.104	0.084	0.711600217	T cell	ATG12
RNMT	5.22E-05	0.08963186	0.107	0.086	0.719789347	T cell	RNMT
TNIP3	5.23E-05	0.073140504	0.031	0.02	0.721012342	T cell	TNIP3
SRSF3	5.25E-05	0.111055423	0.436	0.395	0.723230181	T cell	SRSF3
CHD4	5.27E-05	0.094945457	0.086	0.067	0.726220009	T cell	CHD4
PCF11	5.30E-05	0.094571344	0.072	0.056	0.729713686	T cell	PCF11
PRRC2A	5.31E-05	0.075229529	0.034	0.023	0.731128944	T cell	PRRC2A
LRBA	5.35E-05	0.057085279	0.035	0.024	0.737545175	T cell	LRBA
CYTH4	5.37E-05	0.099264822	0.052	0.038	0.740240764	T cell	CYTH4
SACS	5.42E-05	0.06064865	0.017	0.009	0.747109271	T cell	SACS
SMG1	5.47E-05	0.079679999	0.045	0.032	0.753500228	T cell	SMG1
SYNCRIP	5.49E-05	0.091042432	0.113	0.091	0.756745269	T cell	SYNCRIP
HIST1H1E	5.54E-05	0.059840456	0.022	0.013	0.763395883	T cell	HIST1H1E
ASF1A	5.58E-05	0.085616004	0.053	0.039	0.76881987	T cell	ASF1A
TNRC6C	5.59E-05	0.068123984	0.025	0.016	0.770481651	T cell	TNRC6C
ENC1	5.61E-05	0.054311828	0.02	0.012	0.773237782	T cell	ENC1
SIGMAR1	5.68E-05	0.065082763	0.022	0.013	0.782405886	T cell	SIGMAR1
KIF15	5.72E-05	0.059704411	0.022	0.014	0.788527591	T cell	KIF15
DENND4A	5.73E-05	0.052509174	0.02	0.012	0.790097867	T cell	DENND4A
BDP1	5.74E-05	0.101692681	0.09	0.071	0.790733145	T cell	BDP1
AUH	5.78E-05	0.058163869	0.022	0.013	0.796875003	T cell	AUH
BCL7B	5.83E-05	0.105859049	0.086	0.068	0.803714222	T cell	BCL7B
PDGFD	5.83E-05	0.059455219	0.016	0.008	0.803879531	T cell	PDGFD
AGFG1	5.86E-05	0.082660031	0.036	0.024	0.806729587	T cell	AGFG1
GCFC2	5.89E-05	0.070250232	0.024	0.015	0.811192175	T cell	GCFC2
DDX6	5.90E-05	0.124803826	0.112	0.091	0.812857524	T cell	DDX6
XAF1	5.91E-05	0.063511734	0.025	0.015	0.813573483	T cell	XAF1
TPGS2	6.06E-05	0.092160115	0.058	0.043	0.834886929	T cell	TPGS2
CENPL	6.06E-05	0.072832289	0.022	0.013	0.835353291	T cell	CENPL
GPR68	6.07E-05	0.054071162	0.016	0.008	0.836010438	T cell	GPR68
YIPF4	6.07E-05	0.083275218	0.102	0.082	0.836143735	T cell	YIPF4
ARHGAP10	6.10E-05	0.058862962	0.021	0.013	0.840330397	T cell	ARHGAP10
CNOT7	6.16E-05	0.088429728	0.09	0.071	0.848591633	T cell	CNOT7
DIDO1	6.25E-05	0.070663054	0.034	0.023	0.860483884	T cell	DIDO1
RAD50	6.25E-05	0.084408386	0.083	0.065	0.86150271	T cell	RAD50
KTN1	6.30E-05	0.090605606	0.209	0.18	0.868529132	T cell	KTN1
MAPKAPK3	6.35E-05	0.076259302	0.047	0.034	0.875428824	T cell	MAPKAPK3
ANKRD10	6.40E-05	0.09013845	0.065	0.049	0.881184299	T cell	ANKRD10
CCAR1	6.44E-05	0.086027847	0.092	0.073	0.887041913	T cell	CCAR1
DYNC1LI2	6.47E-05	0.077910789	0.034	0.023	0.890716302	T cell	DYNC1LI2
NR3C1	6.48E-05	0.1060748	0.101	0.081	0.892203271	T cell	NR3C1
PDE6D	6.50E-05	0.075887712	0.028	0.018	0.89511953	T cell	PDE6D
CISH	6.51E-05	0.066776264	0.018	0.011	0.897415843	T cell	CISH
HAT1	6.65E-05	0.088159113	0.095	0.075	0.915831719	T cell	HAT1
HELLPAR	6.70E-05	0.067411712	0.022	0.013	0.923317808	T cell	HELLPAR
KLHL24	6.78E-05	0.08252639	0.03	0.02	0.934587053	T cell	KLHL24
ERICH1	6.85E-05	0.087287598	0.095	0.076	0.94326191	T cell	ERICH1
HSD17B7	6.87E-05	0.070101708	0.034	0.023	0.945855877	T cell	HSD17B7
NDUFB10	6.88E-05	0.084898607	0.264	0.229	0.948068929	T cell	NDUFB10
AKT2	6.92E-05	0.072734639	0.037	0.026	0.952888919	T cell	AKT2
MXD3	6.93E-05	0.080621347	0.029	0.019	0.954546626	T cell	MXD3
KLF12	6.94E-05	0.055996811	0.02	0.012	0.955529191	T cell	KLF12
SRSF1	6.96E-05	0.096675012	0.112	0.091	0.958556963	T cell	SRSF1
ASB1	6.97E-05	0.067065334	0.031	0.021	0.960404839	T cell	ASB1
MPRIP	7.08E-05	0.069030451	0.038	0.026	0.976096957	T cell	MPRIP
SSBP4	7.11E-05	0.074843474	0.046	0.033	0.97913104	T cell	SSBP4
SSU72	7.17E-05	0.095365692	0.201	0.172	0.987148057	T cell	SSU72
WBP4	7.17E-05	0.089041172	0.071	0.055	0.987989203	T cell	WBP4
DDX39B	7.21E-05	0.097578646	0.095	0.076	0.993147877	T cell	DDX39B
SBF1	7.34E-05	0.061001595	0.02	0.012	1	T cell	SBF1
PTPN22	7.40E-05	0.072517071	0.058	0.043	1	T cell	PTPN22
NFATC3	7.40E-05	0.059575865	0.027	0.017	1	T cell	NFATC3
CENPX	7.41E-05	0.10277704	0.131	0.109	1	T cell	CENPX
IGF2R	7.44E-05	0.063088572	0.028	0.018	1	T cell	IGF2R
EXOSC9	7.46E-05	0.072850631	0.061	0.046	1	T cell	EXOSC9
TMEM179B	7.48E-05	0.104395286	0.084	0.066	1	T cell	TMEM179B
YIPF5	7.49E-05	0.085706108	0.039	0.027	1	T cell	YIPF5
GPM6B	7.52E-05	0.083435301	0.037	0.026	1	T cell	GPM6B
ANKRD36B	7.57E-05	0.063512938	0.02	0.012	1	T cell	ANKRD36B
NLRC5	7.68E-05	0.089012534	0.051	0.037	1	T cell	NLRC5
YME1L1	7.68E-05	0.089216977	0.093	0.074	1	T cell	YME1L1
RASSF7	7.70E-05	0.07134931	0.039	0.027	1	T cell	RASSF7
TSPYL1	7.70E-05	0.085556715	0.064	0.048	1	T cell	TSPYL1
APBA2	7.70E-05	0.055728445	0.015	0.008	1	T cell	APBA2
RNF187	7.71E-05	0.088196522	0.108	0.087	1	T cell	RNF187
MYB	7.82E-05	0.054294691	0.013	0.007	1	T cell	MYB
TMCO1	7.89E-05	0.080009021	0.17	0.144	1	T cell	TMCO1
MAL	8.16E-05	0.08059827	0.037	0.025	1	T cell	MAL
PAXBP1	8.17E-05	0.081019747	0.027	0.018	1	T cell	PAXBP1
CAMK4	8.32E-05	0.079828226	0.034	0.023	1	T cell	CAMK4
SENP7	8.35E-05	0.067630999	0.027	0.017	1	T cell	SENP7
TIPRL	8.38E-05	0.073274118	0.1	0.08	1	T cell	TIPRL
KIFAP3	8.39E-05	0.066039691	0.018	0.011	1	T cell	KIFAP3
HIKESHI	8.54E-05	0.089834036	0.105	0.085	1	T cell	HIKESHI
ZNF518A	8.68E-05	0.065859537	0.039	0.027	1	T cell	ZNF518A
SORD	8.76E-05	0.069533047	0.031	0.021	1	T cell	SORD
PDE7A	8.78E-05	0.076757803	0.056	0.041	1	T cell	PDE7A
RUNX2	8.88E-05	0.066781691	0.032	0.021	1	T cell	RUNX2
DDX46	8.94E-05	0.086402899	0.248	0.216	1	T cell	DDX46
MIA2	8.94E-05	0.069232558	0.044	0.031	1	T cell	MIA2
ANKMY2	8.95E-05	0.053162974	0.014	0.007	1	T cell	ANKMY2
AC008555.4	9.00E-05	0.050566689	0.013	0.006	1	T cell	AC008555.4
KATNA1	9.05E-05	0.061580263	0.031	0.021	1	T cell	KATNA1
ARPC4	9.05E-05	0.090611009	0.374	0.334	1	T cell	ARPC4
LINC00954	9.16E-05	0.057281107	0.01	0.005	1	T cell	LINC00954
KIAA2026	9.17E-05	0.071482001	0.046	0.033	1	T cell	KIAA2026
ELK4	9.21E-05	0.076277454	0.043	0.031	1	T cell	ELK4
WDR61	9.31E-05	0.074187249	0.075	0.058	1	T cell	WDR61
CSRP1	9.43E-05	0.068532653	0.039	0.027	1	T cell	CSRP1
DNAJC17	9.47E-05	0.083848274	0.035	0.024	1	T cell	DNAJC17
RPE	9.49E-05	0.073915128	0.038	0.026	1	T cell	RPE
TAP1	9.51E-05	0.07816647	0.194	0.165	1	T cell	TAP1
COL9A2	9.58E-05	0.064465697	0.02	0.012	1	T cell	COL9A2
RGP1	9.71E-05	0.057328172	0.018	0.01	1	T cell	RGP1
SLC25A46	9.74E-05	0.089941042	0.045	0.033	1	T cell	SLC25A46
ACTN4	9.77E-05	0.073355315	0.121	0.099	1	T cell	ACTN4
CNOT4	9.82E-05	0.079347923	0.071	0.055	1	T cell	CNOT4
ZNF680	9.92E-05	0.069867004	0.024	0.015	1	T cell	ZNF680
GRAMD4	0.000100537	0.054930732	0.014	0.007	1	T cell	GRAMD4
UBASH3B	0.000100925	0.071218375	0.019	0.012	1	T cell	UBASH3B
NTAN1	0.000101573	0.082239749	0.041	0.029	1	T cell	NTAN1
ZNF827	0.000101587	0.060445811	0.022	0.014	1	T cell	ZNF827
AC092338.3	0.000101715	0.064549719	0.028	0.019	1	T cell	AC092338.3
SUPV3L1	0.000101959	0.085694419	0.053	0.039	1	T cell	SUPV3L1
SYTL1	0.000102283	0.089059971	0.066	0.051	1	T cell	SYTL1
ZFP91	0.000103005	0.073821408	0.042	0.03	1	T cell	ZFP91
MRPL18	0.000103123	0.079327002	0.095	0.076	1	T cell	MRPL18
YIF1A	0.000103231	0.077840461	0.086	0.068	1	T cell	YIF1A
KLHL12	0.000103329	0.075456615	0.025	0.016	1	T cell	KLHL12
PROSER1	0.000103498	0.055612453	0.016	0.009	1	T cell	PROSER1
BRF1	0.00010398	0.058042013	0.019	0.012	1	T cell	BRF1
ABCE1	0.000104184	0.084225203	0.081	0.064	1	T cell	ABCE1
IL10RB	0.000104427	0.087980229	0.062	0.047	1	T cell	IL10RB
KATNB1	0.000104984	0.061876015	0.016	0.009	1	T cell	KATNB1
SLC3A2	0.000105685	0.086873844	0.086	0.068	1	T cell	SLC3A2
TAF7	0.000105773	0.086167877	0.177	0.15	1	T cell	TAF7
DNAJB11	0.000106301	0.075957327	0.104	0.084	1	T cell	DNAJB11
RNF168	0.000106438	0.091321004	0.045	0.032	1	T cell	RNF168
TTC28-AS1	0.000107038	0.083662234	0.061	0.047	1	T cell	TTC28-AS1
ABCF1	0.000108754	0.091584439	0.115	0.094	1	T cell	ABCF1
PATJ	0.000109066	0.050208046	0.018	0.01	1	T cell	PATJ
CHMP7	0.000109067	0.068783959	0.038	0.027	1	T cell	CHMP7
7-Mar	0.000109069	0.076459164	0.064	0.048	1	T cell	7-Mar
PHF20L1	0.000109584	0.081629052	0.07	0.054	1	T cell	PHF20L1
ELL2	0.000109765	0.062377576	0.023	0.014	1	T cell	ELL2
TOR2A	0.000109788	0.082221443	0.037	0.026	1	T cell	TOR2A
C21orf91	0.000110569	0.074928001	0.031	0.021	1	T cell	C21orf91
TFG	0.000110821	0.077867469	0.047	0.034	1	T cell	TFG
EGLN2	0.000111376	0.06608507	0.071	0.055	1	T cell	EGLN2
CDCA5	0.000111424	0.082089486	0.033	0.023	1	T cell	CDCA5
ST8SIA1	0.000111576	0.052024014	0.016	0.009	1	T cell	ST8SIA1
TM2D1	0.000111693	0.076986076	0.063	0.048	1	T cell	TM2D1
ZNF791	0.000111817	0.07966052	0.044	0.032	1	T cell	ZNF791
C2orf76	0.000112641	0.066050511	0.029	0.02	1	T cell	C2orf76
NDUFA6	0.000112819	0.081266046	0.224	0.194	1	T cell	NDUFA6
CARD8	0.000113047	0.090795945	0.08	0.063	1	T cell	CARD8
PGAM1	0.000113897	0.077987196	0.316	0.277	1	T cell	PGAM1
SMIM10L1	0.000114025	0.088742126	0.059	0.044	1	T cell	SMIM10L1
KPNB1	0.000114241	0.084288878	0.163	0.138	1	T cell	KPNB1
PTPRJ	0.000114607	0.052479618	0.021	0.013	1	T cell	PTPRJ
KHDRBS1	0.000114884	0.084973586	0.185	0.158	1	T cell	KHDRBS1
ERLEC1	0.000115033	0.086584421	0.068	0.053	1	T cell	ERLEC1
TAPBPL	0.000115939	0.07059429	0.032	0.022	1	T cell	TAPBPL
SERPINB1	0.000118066	0.08854819	0.15	0.126	1	T cell	SERPINB1
AKAP9	0.000118789	0.088896445	0.138	0.115	1	T cell	AKAP9
TBCEL	0.000119563	0.050714434	0.014	0.008	1	T cell	TBCEL
SERBP1	0.000120039	0.082826586	0.397	0.358	1	T cell	SERBP1
DNMT3A	0.000120723	0.077519895	0.051	0.038	1	T cell	DNMT3A
PPIB	0.000122026	0.075487502	0.421	0.377	1	T cell	PPIB
TAF11	0.000122075	0.083384463	0.068	0.053	1	T cell	TAF11
KIAA0319L	0.000123635	0.072263225	0.033	0.022	1	T cell	KIAA0319L
CFLAR	0.000123982	0.079445293	0.233	0.202	1	T cell	CFLAR
CLK4	0.000124252	0.069502804	0.034	0.023	1	T cell	CLK4
UBE2D2	0.000124752	0.068323015	0.283	0.247	1	T cell	UBE2D2
HM13	0.000125417	0.094584659	0.077	0.06	1	T cell	HM13
RBM34	0.000127016	0.052719633	0.017	0.01	1	T cell	RBM34
CEP128	0.00012786	0.051700589	0.017	0.01	1	T cell	CEP128
C6orf47	0.000128068	0.069230014	0.027	0.018	1	T cell	C6orf47
SNRK	0.000128506	0.06795792	0.026	0.017	1	T cell	SNRK
MTMR9	0.000129378	0.073950673	0.031	0.021	1	T cell	MTMR9
ABCG1	0.000129792	0.061957132	0.024	0.015	1	T cell	ABCG1
SNTB2	0.000130297	0.078253356	0.034	0.024	1	T cell	SNTB2
EWSR1	0.000130515	0.088709815	0.159	0.134	1	T cell	EWSR1
MCRIP1	0.000130782	0.104856009	0.094	0.076	1	T cell	MCRIP1
SDCCAG8	0.000131438	0.05872674	0.03	0.02	1	T cell	SDCCAG8
CCDC90B	0.000132327	0.093224824	0.066	0.051	1	T cell	CCDC90B
ANKRD40	0.000132934	0.086459774	0.065	0.05	1	T cell	ANKRD40
EED	0.000133336	0.096408767	0.108	0.088	1	T cell	EED
B3GAT1	0.000134886	0.051370443	0.012	0.006	1	T cell	B3GAT1
PPP1R7	0.000135391	0.084095728	0.122	0.101	1	T cell	PPP1R7
PRR5	0.000135744	0.053040483	0.019	0.011	1	T cell	PRR5
DPM3	0.000135914	0.076081006	0.074	0.057	1	T cell	DPM3
TBPL1	0.000136447	0.068076681	0.055	0.041	1	T cell	TBPL1
CCDC66	0.000136658	0.070382168	0.066	0.051	1	T cell	CCDC66
MOV10	0.00013688	0.054781928	0.014	0.007	1	T cell	MOV10
WDR59	0.000137512	0.062868664	0.017	0.01	1	T cell	WDR59
GGA1	0.00013824	0.099095023	0.1	0.081	1	T cell	GGA1
TADA3	0.000138361	0.085265576	0.088	0.07	1	T cell	TADA3
BBX	0.000140445	0.086849074	0.095	0.077	1	T cell	BBX
MSH3	0.000140621	0.071860281	0.035	0.025	1	T cell	MSH3
MRPL41	0.000140801	0.078974015	0.227	0.196	1	T cell	MRPL41
TMEM183A	0.000141478	0.078001882	0.074	0.058	1	T cell	TMEM183A
HDAC7	0.000142674	0.071391599	0.043	0.031	1	T cell	HDAC7
FANCD2	0.000143549	0.086898654	0.058	0.044	1	T cell	FANCD2
GPRIN3	0.00014375	0.074989098	0.036	0.025	1	T cell	GPRIN3
IQGAP2	0.000143918	0.079158502	0.089	0.071	1	T cell	IQGAP2
NOM1	0.000144135	0.070300356	0.04	0.029	1	T cell	NOM1
DGKA	0.000145785	0.061819873	0.025	0.016	1	T cell	DGKA
CCDC57	0.000146101	0.065338055	0.055	0.041	1	T cell	CCDC57
PDS5B	0.000146261	0.067742122	0.051	0.037	1	T cell	PDS5B
CSNK1G3	0.000147085	0.081354634	0.036	0.025	1	T cell	CSNK1G3
DEPDC1B	0.000147627	0.063162431	0.021	0.013	1	T cell	DEPDC1B
BABAM1	0.000147839	0.101014347	0.101	0.082	1	T cell	BABAM1
AL135818.1	0.000147965	0.050805235	0.01	0.005	1	T cell	AL135818.1
ATRAID	0.000148696	0.090245749	0.123	0.101	1	T cell	ATRAID
ZDHHC6	0.000149029	0.072269658	0.039	0.028	1	T cell	ZDHHC6
GPS2	0.000151091	0.098878208	0.1	0.081	1	T cell	GPS2
TCF7	0.000151961	0.066259028	0.033	0.023	1	T cell	TCF7
JTB	0.000154227	0.082664304	0.268	0.235	1	T cell	JTB
OSBPL8	0.000154804	0.082123147	0.09	0.072	1	T cell	OSBPL8
PHAX	0.000155828	0.076521391	0.057	0.043	1	T cell	PHAX
SNW1	0.000156166	0.079461368	0.129	0.107	1	T cell	SNW1
TXNDC9	0.000156647	0.079084752	0.07	0.054	1	T cell	TXNDC9
NDUFB7	0.000157089	0.075932459	0.257	0.223	1	T cell	NDUFB7
PSMD14	0.000158661	0.094612155	0.113	0.092	1	T cell	PSMD14
LSM2	0.00016306	0.097377936	0.226	0.197	1	T cell	LSM2
ZBTB20	0.000163235	0.086513474	0.042	0.03	1	T cell	ZBTB20
NUDCD2	0.000164135	0.077062513	0.102	0.083	1	T cell	NUDCD2
TMOD3	0.00016444	0.082384938	0.058	0.044	1	T cell	TMOD3
MAPKAPK5-AS1	0.000166245	0.06883186	0.059	0.045	1	T cell	MAPKAPK5-AS1
R3HDM2	0.000166566	0.071430239	0.064	0.049	1	T cell	R3HDM2
P4HB	0.000166596	0.088908838	0.191	0.164	1	T cell	P4HB
ATG4D	0.000166898	0.069435242	0.031	0.021	1	T cell	ATG4D
ZNF394	0.000166942	0.073008402	0.047	0.034	1	T cell	ZNF394
SKP1	0.000168162	0.067370819	0.435	0.39	1	T cell	SKP1
MED11	0.000168622	0.079549316	0.051	0.038	1	T cell	MED11
SNAPC5	0.000171346	0.07672473	0.04	0.028	1	T cell	SNAPC5
PSMD2	0.000172716	0.084219278	0.09	0.072	1	T cell	PSMD2
SLC4A7	0.000173701	0.08767032	0.066	0.051	1	T cell	SLC4A7
MAD2L1BP	0.000173739	0.070071549	0.035	0.024	1	T cell	MAD2L1BP
CHD6	0.000173991	0.082771055	0.041	0.03	1	T cell	CHD6
LINC00892	0.00017427	0.054933605	0.017	0.01	1	T cell	LINC00892
PPP2R3C	0.000175184	0.069584441	0.088	0.07	1	T cell	PPP2R3C
AC008875.3	0.000175962	0.07728691	0.035	0.024	1	T cell	AC008875.3
MTMR2	0.000176036	0.06475548	0.022	0.014	1	T cell	MTMR2
NIP7	0.000177337	0.073225823	0.054	0.04	1	T cell	NIP7
SAYSD1	0.000177348	0.059553638	0.023	0.015	1	T cell	SAYSD1
TMEM258	0.000177359	0.095532044	0.393	0.355	1	T cell	TMEM258
KLHL36	0.000178245	0.066360193	0.03	0.021	1	T cell	KLHL36
RPP21	0.000178364	0.080738296	0.094	0.075	1	T cell	RPP21
ACTR2	0.000178493	0.073996119	0.202	0.174	1	T cell	ACTR2
LMF2	0.000179768	0.07268728	0.039	0.028	1	T cell	LMF2
CASP8AP2	0.000181131	0.063555747	0.034	0.024	1	T cell	CASP8AP2
RB1CC1	0.000181684	0.065308476	0.056	0.042	1	T cell	RB1CC1
CDKN2D	0.000182565	0.076435997	0.031	0.021	1	T cell	CDKN2D
DCP2	0.000183041	0.080919297	0.07	0.054	1	T cell	DCP2
MALT1	0.000183119	0.06843841	0.038	0.027	1	T cell	MALT1
FAM192A	0.000183645	0.083948869	0.085	0.068	1	T cell	FAM192A
REST	0.000184179	0.066580443	0.071	0.055	1	T cell	REST
B3GNT2	0.00018423	0.075033216	0.037	0.026	1	T cell	B3GNT2
NOP14	0.000185638	0.071322888	0.059	0.045	1	T cell	NOP14
FBXO7	0.000185887	0.094654358	0.086	0.069	1	T cell	FBXO7
FAS	0.000186308	0.068431487	0.052	0.039	1	T cell	FAS
TTC3	0.000188353	0.074326474	0.085	0.068	1	T cell	TTC3
GK5	0.000189245	0.050172706	0.015	0.008	1	T cell	GK5
TXNDC11	0.00019051	0.082036549	0.038	0.027	1	T cell	TXNDC11
AIP	0.000191679	0.091122252	0.162	0.138	1	T cell	AIP
ARHGEF26	0.000191738	0.068324985	0.029	0.019	1	T cell	ARHGEF26
PIGS	0.000195081	0.070440688	0.023	0.015	1	T cell	PIGS
ELF2	0.000195574	0.077034992	0.044	0.032	1	T cell	ELF2
PLPBP	0.000195927	0.083827429	0.047	0.035	1	T cell	PLPBP
SP100	0.000196192	0.08642636	0.228	0.199	1	T cell	SP100
WDR34	0.00019639	0.06273972	0.026	0.017	1	T cell	WDR34
TIFA	0.000197242	0.07329844	0.048	0.036	1	T cell	TIFA
TMC6	0.000197528	0.090330365	0.052	0.039	1	T cell	TMC6
ASH1L	0.00019826	0.079426924	0.087	0.069	1	T cell	ASH1L
SMIM30	0.000198314	0.073991246	0.105	0.085	1	T cell	SMIM30
RNF4	0.000199239	0.065672619	0.043	0.031	1	T cell	RNF4
ECHDC2	0.000199552	0.074900329	0.023	0.015	1	T cell	ECHDC2
RGL4	0.000199724	0.065973211	0.045	0.033	1	T cell	RGL4
NSD2	0.000199879	0.066693416	0.036	0.026	1	T cell	NSD2
CCNK	0.000201226	0.070264552	0.037	0.027	1	T cell	CCNK
AHNAK	0.000201304	0.069723214	0.063	0.048	1	T cell	AHNAK
FMR1	0.000201383	0.059486788	0.018	0.011	1	T cell	FMR1
SLC35C2	0.000201533	0.060519817	0.043	0.031	1	T cell	SLC35C2
TMBIM4	0.00020186	0.081878823	0.208	0.18	1	T cell	TMBIM4
AKAP10	0.000202056	0.078494962	0.026	0.018	1	T cell	AKAP10
HIBCH	0.000203054	0.067754704	0.034	0.023	1	T cell	HIBCH
BUD13	0.00020378	0.056564135	0.021	0.013	1	T cell	BUD13
EHMT1	0.000204487	0.070115005	0.042	0.03	1	T cell	EHMT1
LARP7	0.000205001	0.090584551	0.124	0.103	1	T cell	LARP7
MGAT2	0.000206177	0.08404466	0.052	0.039	1	T cell	MGAT2
LRPAP1	0.000206786	0.085869487	0.102	0.083	1	T cell	LRPAP1
CENPC	0.000207513	0.078100608	0.058	0.044	1	T cell	CENPC
ATAD1	0.000207935	0.072245765	0.047	0.035	1	T cell	ATAD1
CDKAL1	0.00021085	0.068310599	0.019	0.011	1	T cell	CDKAL1
GPKOW	0.0002114	0.067181856	0.028	0.019	1	T cell	GPKOW
ZC3H4	0.000212743	0.091194195	0.065	0.05	1	T cell	ZC3H4
PRCC	0.000212993	0.071550298	0.051	0.038	1	T cell	PRCC
USP7	0.000213304	0.074752097	0.037	0.026	1	T cell	USP7
MED31	0.000215947	0.092707394	0.06	0.046	1	T cell	MED31
MR1	0.000216026	0.065382173	0.022	0.014	1	T cell	MR1
CGGBP1	0.000217922	0.071163576	0.062	0.048	1	T cell	CGGBP1
AC097376.3	0.000219888	0.05857361	0.016	0.009	1	T cell	AC097376.3
MYADM	0.000221836	0.07638158	0.054	0.041	1	T cell	MYADM
MCM6	0.000223444	0.068509854	0.044	0.032	1	T cell	MCM6
TMEM223	0.000225929	0.084233826	0.046	0.034	1	T cell	TMEM223
NT5C	0.000226334	0.072025125	0.121	0.1	1	T cell	NT5C
USP33	0.000226687	0.078293145	0.035	0.025	1	T cell	USP33
STIM1	0.000227161	0.053798781	0.019	0.012	1	T cell	STIM1
KNOP1	0.000230216	0.076176121	0.052	0.039	1	T cell	KNOP1
N4BP2	0.000230569	0.088055841	0.038	0.027	1	T cell	N4BP2
CDK11B	0.000231325	0.09410694	0.052	0.04	1	T cell	CDK11B
TSC22D4	0.000233084	0.085534281	0.113	0.093	1	T cell	TSC22D4
SPATA13	0.00023334	0.067153059	0.057	0.043	1	T cell	SPATA13
CCDC88B	0.000234605	0.061333216	0.043	0.031	1	T cell	CCDC88B
SETX	0.00023484	0.0600632	0.049	0.036	1	T cell	SETX
ADD3	0.000235538	0.080217184	0.048	0.036	1	T cell	ADD3
TRAF2	0.000237839	0.078325817	0.034	0.024	1	T cell	TRAF2
COG4	0.0002382	0.062186948	0.028	0.019	1	T cell	COG4
BRD8	0.000238823	0.062993051	0.029	0.02	1	T cell	BRD8
MAN2A1	0.000239063	0.051870387	0.026	0.017	1	T cell	MAN2A1
CEP85L	0.000240105	0.065483973	0.03	0.02	1	T cell	CEP85L
HMGXB4	0.000241052	0.069987093	0.063	0.049	1	T cell	HMGXB4
KLHDC4	0.000241283	0.062367512	0.037	0.026	1	T cell	KLHDC4
PDCL3	0.000241705	0.077655007	0.059	0.045	1	T cell	PDCL3
MIB2	0.00024239	0.074296238	0.048	0.036	1	T cell	MIB2
IKZF3	0.000246667	0.071948396	0.11	0.091	1	T cell	IKZF3
MAD2L2	0.000247853	0.066266554	0.093	0.075	1	T cell	MAD2L2
DEPDC1	0.000248019	0.063183618	0.019	0.012	1	T cell	DEPDC1
COPS9	0.000248131	0.078963253	0.279	0.246	1	T cell	COPS9
TMX1	0.000249729	0.065939686	0.112	0.092	1	T cell	TMX1
DOCK10	0.000250231	0.088203989	0.036	0.026	1	T cell	DOCK10
JARID2	0.00025159	0.07508819	0.039	0.028	1	T cell	JARID2
BEX4	0.000252184	0.06303253	0.03	0.021	1	T cell	BEX4
NOP58	0.000252735	0.075821724	0.134	0.112	1	T cell	NOP58
FDPS	0.000254182	0.086376868	0.156	0.132	1	T cell	FDPS
POLR2J3	0.000254585	0.089996071	0.131	0.11	1	T cell	POLR2J3
WNK1	0.000254738	0.08316242	0.094	0.076	1	T cell	WNK1
PTPN9	0.000256157	0.051444207	0.017	0.01	1	T cell	PTPN9
SPG7	0.000256796	0.065893375	0.062	0.047	1	T cell	SPG7
MAPK14	0.000256816	0.063312517	0.026	0.017	1	T cell	MAPK14
C4orf3	0.000264815	0.078298883	0.291	0.257	1	T cell	C4orf3
MED27	0.000266396	0.065876361	0.033	0.023	1	T cell	MED27
TOX2	0.000266521	0.072295637	0.055	0.041	1	T cell	TOX2
GIMAP2	0.000269588	0.065879284	0.06	0.046	1	T cell	GIMAP2
CCDC146	0.000271284	0.051318967	0.016	0.01	1	T cell	CCDC146
PGRMC2	0.000272822	0.053644945	0.021	0.013	1	T cell	PGRMC2
DNAJC21	0.000273421	0.058712026	0.058	0.044	1	T cell	DNAJC21
AP1M1	0.000273932	0.077109579	0.045	0.033	1	T cell	AP1M1
CD53	0.000275512	0.088789245	0.357	0.32	1	T cell	CD53
MVB12B	0.000277848	0.059841496	0.015	0.009	1	T cell	MVB12B
CHD3	0.000279794	0.08155345	0.062	0.048	1	T cell	CHD3
HACD4	0.000280941	0.080058428	0.042	0.03	1	T cell	HACD4
PNKD	0.000281697	0.078860027	0.11	0.091	1	T cell	PNKD
MTF2	0.00028406	0.10121626	0.078	0.063	1	T cell	MTF2
JAK3	0.000285494	0.080150832	0.064	0.049	1	T cell	JAK3
MMP25-AS1	0.000286046	0.056164769	0.018	0.011	1	T cell	MMP25-AS1
CC2D1A	0.000287517	0.058751504	0.024	0.016	1	T cell	CC2D1A
CREB1	0.000289304	0.083284788	0.057	0.043	1	T cell	CREB1
THAP11	0.000291562	0.068125995	0.029	0.02	1	T cell	THAP11
MAF	0.000297496	0.062366336	0.021	0.013	1	T cell	MAF
TARDBP	0.000297683	0.089182334	0.082	0.066	1	T cell	TARDBP
ANKLE2	0.000298985	0.073178306	0.051	0.039	1	T cell	ANKLE2
ABCF3	0.000299342	0.05664201	0.019	0.012	1	T cell	ABCF3
PSMD12	0.000300055	0.062803079	0.091	0.074	1	T cell	PSMD12
UBASH3A	0.000300466	0.057264807	0.029	0.02	1	T cell	UBASH3A
CLPP	0.000303168	0.100354374	0.152	0.13	1	T cell	CLPP
PRKCSH	0.000303213	0.082982088	0.082	0.066	1	T cell	PRKCSH
RALBP1	0.00030365	0.083453451	0.082	0.066	1	T cell	RALBP1
MYCBP2	0.000304666	0.091503427	0.126	0.106	1	T cell	MYCBP2
ZBTB24	0.000306701	0.058720094	0.018	0.011	1	T cell	ZBTB24
C12orf57	0.000307199	0.088504989	0.236	0.206	1	T cell	C12orf57
SOX4	0.000307688	0.081179392	0.103	0.084	1	T cell	SOX4
CHCHD5	0.000309498	0.067435526	0.103	0.084	1	T cell	CHCHD5
IER3IP1	0.000314252	0.089108543	0.132	0.111	1	T cell	IER3IP1
MIEN1	0.000316559	0.095487045	0.14	0.118	1	T cell	MIEN1
SAC3D1	0.00031743	0.06274341	0.032	0.022	1	T cell	SAC3D1
DUSP16	0.000318668	0.061265626	0.017	0.011	1	T cell	DUSP16
BEX5	0.000320716	0.057094867	0.018	0.011	1	T cell	BEX5
HERPUD2	0.000322419	0.077852949	0.053	0.04	1	T cell	HERPUD2
SDAD1	0.000323393	0.066177165	0.051	0.038	1	T cell	SDAD1
CFAP20	0.000326229	0.082558655	0.069	0.054	1	T cell	CFAP20
CCNH	0.000326692	0.079676598	0.063	0.049	1	T cell	CCNH
GAMT	0.000327747	0.061123305	0.022	0.014	1	T cell	GAMT
LPIN2	0.000330473	0.051886704	0.069	0.054	1	T cell	LPIN2
LINC00861	0.000331998	0.062716079	0.023	0.015	1	T cell	LINC00861
SNRPA1	0.000333529	0.091129649	0.119	0.1	1	T cell	SNRPA1
LINC02195	0.000335859	0.054026941	0.014	0.008	1	T cell	LINC02195
AC058791.1	0.000337061	0.092540089	0.147	0.125	1	T cell	AC058791.1
AC012360.3	0.000337062	0.050399193	0.014	0.008	1	T cell	AC012360.3
UCHL5	0.00033936	0.077702992	0.061	0.047	1	T cell	UCHL5
NELFE	0.000340496	0.069794484	0.078	0.062	1	T cell	NELFE
BRD9	0.0003455	0.067684691	0.042	0.031	1	T cell	BRD9
VRK1	0.000349094	0.086295524	0.08	0.064	1	T cell	VRK1
TNPO3	0.000349868	0.066285892	0.053	0.04	1	T cell	TNPO3
LINS1	0.000350128	0.059415271	0.024	0.016	1	T cell	LINS1
ID3	0.000351484	0.08151023	0.033	0.023	1	T cell	ID3
TNFRSF25	0.000353154	0.057971321	0.033	0.023	1	T cell	TNFRSF25
GOLT1B	0.000355747	0.082087144	0.05	0.038	1	T cell	GOLT1B
TP53BP2	0.000358153	0.050086207	0.016	0.01	1	T cell	TP53BP2
PIK3R5	0.000361073	0.05183729	0.022	0.014	1	T cell	PIK3R5
MLLT6	0.000365361	0.069819219	0.031	0.021	1	T cell	MLLT6
TSPAN32	0.000367523	0.050881521	0.021	0.013	1	T cell	TSPAN32
RAP1B	0.000369019	0.080867604	0.326	0.291	1	T cell	RAP1B
ZRANB2	0.000369317	0.095838946	0.106	0.088	1	T cell	ZRANB2
USP22	0.000370732	0.074624021	0.04	0.029	1	T cell	USP22
NCOA7	0.000374593	0.063265099	0.046	0.034	1	T cell	NCOA7
MED30	0.000377305	0.077496035	0.071	0.056	1	T cell	MED30
RNF216	0.000377548	0.067593946	0.035	0.025	1	T cell	RNF216
YWHAQ	0.000377966	0.095076451	0.232	0.203	1	T cell	YWHAQ
CHMP4A	0.000378852	0.082105073	0.19	0.164	1	T cell	CHMP4A
AAGAB	0.000379061	0.068163598	0.025	0.017	1	T cell	AAGAB
SRRM2	0.000382585	0.08995006	0.165	0.141	1	T cell	SRRM2
ANP32A	0.000383209	0.068244329	0.174	0.148	1	T cell	ANP32A
KIAA0232	0.000384944	0.052706194	0.02	0.013	1	T cell	KIAA0232
E2F4	0.000386196	0.061052189	0.046	0.035	1	T cell	E2F4
AGA	0.000387692	0.058797819	0.023	0.015	1	T cell	AGA
POLR2L	0.000388112	0.068855482	0.381	0.339	1	T cell	POLR2L
RAB21	0.00038847	0.088644293	0.058	0.045	1	T cell	RAB21
AGO3	0.000389457	0.066886637	0.03	0.021	1	T cell	AGO3
TMEM14B	0.000391246	0.080369236	0.164	0.14	1	T cell	TMEM14B
ALG5	0.000391766	0.082705645	0.073	0.058	1	T cell	ALG5
ELMO1	0.000392999	0.075271207	0.055	0.042	1	T cell	ELMO1
PLAC8	0.000393103	0.076925827	0.029	0.02	1	T cell	PLAC8
AUP1	0.000394684	0.082166314	0.098	0.08	1	T cell	AUP1
DNAJB9	0.000395622	0.082536695	0.057	0.044	1	T cell	DNAJB9
PBXIP1	0.000395773	0.07874068	0.055	0.042	1	T cell	PBXIP1
GMNN	0.000396189	0.084846027	0.073	0.058	1	T cell	GMNN
TMEM203	0.000396559	0.063775917	0.022	0.014	1	T cell	TMEM203
NDUFS2	0.000401032	0.06633388	0.098	0.08	1	T cell	NDUFS2
ARL4A	0.000401252	0.06271525	0.043	0.031	1	T cell	ARL4A
WAKMAR2	0.000401421	0.061273353	0.025	0.016	1	T cell	WAKMAR2
PPP3CB	0.000401513	0.064058555	0.028	0.019	1	T cell	PPP3CB
SCYL3	0.000403815	0.054332082	0.012	0.006	1	T cell	SCYL3
AGAP2	0.000406523	0.06097557	0.019	0.012	1	T cell	AGAP2
AK1	0.000408107	0.050459005	0.017	0.01	1	T cell	AK1
PRXL2C	0.000408735	0.067920808	0.038	0.027	1	T cell	PRXL2C
NRAS	0.000411977	0.058495138	0.036	0.026	1	T cell	NRAS
SENP5	0.000412183	0.082990122	0.041	0.03	1	T cell	SENP5
OAS2	0.000412397	0.057156325	0.021	0.014	1	T cell	OAS2
CEP78	0.000412713	0.076603455	0.03	0.021	1	T cell	CEP78
NRBP1	0.000413952	0.077580521	0.065	0.051	1	T cell	NRBP1
ATR	0.000415175	0.081017414	0.048	0.036	1	T cell	ATR
MCL1	0.000416447	0.076911107	0.177	0.153	1	T cell	MCL1
PPIE	0.000418255	0.059002629	0.055	0.042	1	T cell	PPIE
FBXW4	0.000418471	0.050763075	0.015	0.009	1	T cell	FBXW4
STK24	0.000419844	0.061848237	0.036	0.026	1	T cell	STK24
RCHY1	0.00042197	0.066348072	0.048	0.036	1	T cell	RCHY1
PFKP	0.000422036	0.064473979	0.056	0.043	1	T cell	PFKP
UQCC2	0.000429702	0.078238757	0.108	0.089	1	T cell	UQCC2
FNTA	0.000429825	0.084480414	0.093	0.076	1	T cell	FNTA
MRPL54	0.000431201	0.087033772	0.126	0.106	1	T cell	MRPL54
TDP2	0.000431671	0.07192038	0.047	0.035	1	T cell	TDP2
DDHD2	0.000434173	0.056592781	0.019	0.012	1	T cell	DDHD2
CCDC115	0.000434629	0.073618324	0.079	0.063	1	T cell	CCDC115
LSM3	0.000436606	0.085722601	0.267	0.236	1	T cell	LSM3
CREM	0.000436997	0.091229712	0.075	0.06	1	T cell	CREM
RASSF1	0.00043863	0.057680725	0.053	0.04	1	T cell	RASSF1
PSPC1	0.000438698	0.090595529	0.059	0.046	1	T cell	PSPC1
FOXO1	0.000439085	0.066661448	0.027	0.018	1	T cell	FOXO1
NHLRC3	0.000441323	0.08575644	0.05	0.038	1	T cell	NHLRC3
STN1	0.000441735	0.065959547	0.038	0.027	1	T cell	STN1
ZNF267	0.000444088	0.057018192	0.036	0.026	1	T cell	ZNF267
FRMD8	0.000446567	0.056485944	0.025	0.017	1	T cell	FRMD8
SMIM27	0.000449286	0.088090244	0.06	0.047	1	T cell	SMIM27
TRAPPC4	0.000454179	0.083230118	0.085	0.069	1	T cell	TRAPPC4
FUBP1	0.000455125	0.071903546	0.116	0.097	1	T cell	FUBP1
SMIM29	0.000456398	0.086803298	0.052	0.04	1	T cell	SMIM29
EPS8L2	0.000459964	0.062862239	0.027	0.018	1	T cell	EPS8L2
SMC5	0.000466999	0.074837232	0.068	0.054	1	T cell	SMC5
OXSR1	0.000467538	0.056024828	0.029	0.02	1	T cell	OXSR1
SRRT	0.000468751	0.076323443	0.079	0.063	1	T cell	SRRT
PEX11B	0.00047046	0.061489062	0.025	0.017	1	T cell	PEX11B
RNF6	0.000473875	0.075358744	0.037	0.027	1	T cell	RNF6
PSME2	0.000478796	0.078873831	0.42	0.385	1	T cell	PSME2
SCAF4	0.000481077	0.058346815	0.023	0.015	1	T cell	SCAF4
USP15	0.000481654	0.087950209	0.094	0.077	1	T cell	USP15
CBFB	0.000485986	0.065255557	0.061	0.048	1	T cell	CBFB
TNIP1	0.000486933	0.077956858	0.088	0.071	1	T cell	TNIP1
REEP4	0.000488869	0.068070242	0.029	0.02	1	T cell	REEP4
ATG10	0.000489417	0.052165077	0.015	0.009	1	T cell	ATG10
COPB2	0.000490463	0.067608309	0.057	0.044	1	T cell	COPB2
SNRPD3	0.000493708	0.078960704	0.237	0.208	1	T cell	SNRPD3
DCTN5	0.000495214	0.064505843	0.031	0.022	1	T cell	DCTN5
GABARAPL1	0.000496913	0.05131356	0.03	0.021	1	T cell	GABARAPL1
SPAG7	0.000497783	0.073902648	0.112	0.093	1	T cell	SPAG7
PSMC1	0.000499956	0.080205816	0.128	0.108	1	T cell	PSMC1
GTF2H1	0.000502801	0.069010562	0.032	0.023	1	T cell	GTF2H1
CACYBP	0.000506456	0.095386978	0.199	0.174	1	T cell	CACYBP
RNF138	0.000514641	0.063996413	0.039	0.029	1	T cell	RNF138
CFDP1	0.000522967	0.073085303	0.084	0.068	1	T cell	CFDP1
CGAS	0.000527916	0.053291926	0.027	0.018	1	T cell	CGAS
ARFGAP3	0.000531411	0.068958359	0.038	0.028	1	T cell	ARFGAP3
PDIA3	0.000535124	0.086037351	0.225	0.196	1	T cell	PDIA3
CNOT6L	0.000542707	0.084547617	0.087	0.071	1	T cell	CNOT6L
LYRM2	0.000542946	0.078349142	0.044	0.033	1	T cell	LYRM2
ARFRP1	0.000543987	0.069382464	0.049	0.037	1	T cell	ARFRP1
SHISA5	0.000544904	0.073794803	0.075	0.06	1	T cell	SHISA5
VPS4A	0.000545014	0.068179645	0.058	0.045	1	T cell	VPS4A
GOLGA7	0.000549428	0.068309428	0.07	0.056	1	T cell	GOLGA7
CYB5A	0.000549578	0.070331681	0.058	0.045	1	T cell	CYB5A
TGS1	0.000552587	0.075268587	0.049	0.037	1	T cell	TGS1
TARSL2	0.000555271	0.071737927	0.051	0.039	1	T cell	TARSL2
ATP8A1	0.000563305	0.050218202	0.03	0.021	1	T cell	ATP8A1
ZMYM2	0.000566447	0.066222785	0.057	0.045	1	T cell	ZMYM2
ACAP2	0.00057751	0.07650561	0.058	0.045	1	T cell	ACAP2
H2AFJ	0.000577551	0.066131463	0.069	0.054	1	T cell	H2AFJ
SLC1A5	0.000578627	0.060674538	0.092	0.075	1	T cell	SLC1A5
POLR2C	0.000578897	0.068290166	0.074	0.059	1	T cell	POLR2C
POGZ	0.000579685	0.063284924	0.037	0.027	1	T cell	POGZ
ACSS1	0.000580374	0.057095392	0.025	0.017	1	T cell	ACSS1
CCP110	0.000584007	0.056298718	0.023	0.016	1	T cell	CCP110
CLASP1	0.000586534	0.059207675	0.021	0.013	1	T cell	CLASP1
KPNA5	0.000587864	0.057706607	0.019	0.012	1	T cell	KPNA5
SLC25A45	0.000589449	0.061293292	0.033	0.023	1	T cell	SLC25A45
UBR5	0.000591315	0.061975313	0.036	0.026	1	T cell	UBR5
RCN1	0.000594196	0.054830475	0.021	0.013	1	T cell	RCN1
B4GALT4	0.000598013	0.052804653	0.015	0.009	1	T cell	B4GALT4
SSR1	0.000599082	0.062206217	0.107	0.089	1	T cell	SSR1
ISCU	0.000606915	0.087570577	0.199	0.174	1	T cell	ISCU
TTC1	0.000615277	0.09015907	0.129	0.109	1	T cell	TTC1
HENMT1	0.000616665	0.073804281	0.042	0.031	1	T cell	HENMT1
TECPR1	0.000625322	0.053926158	0.019	0.012	1	T cell	TECPR1
WBP1	0.000630897	0.061883313	0.056	0.043	1	T cell	WBP1
ZFAND5	0.000634027	0.08128742	0.075	0.06	1	T cell	ZFAND5
RLF	0.000634382	0.062422077	0.026	0.018	1	T cell	RLF
MITD1	0.000637	0.066940401	0.079	0.064	1	T cell	MITD1
GOSR2	0.00063879	0.069738963	0.048	0.037	1	T cell	GOSR2
CAPN12	0.00064868	0.067124321	0.026	0.018	1	T cell	CAPN12
CNBP	0.000649758	0.08139202	0.282	0.251	1	T cell	CNBP
ZNF226	0.000652134	0.067076666	0.028	0.019	1	T cell	ZNF226
CCZ1	0.000653179	0.075000725	0.029	0.021	1	T cell	CCZ1
ZNF652	0.000654792	0.07480915	0.047	0.036	1	T cell	ZNF652
MARK3	0.000656891	0.062197551	0.047	0.035	1	T cell	MARK3
LIX1L	0.000657223	0.062380198	0.036	0.026	1	T cell	LIX1L
UHRF1	0.000663474	0.065430872	0.035	0.025	1	T cell	UHRF1
RYK	0.000666269	0.050009622	0.012	0.007	1	T cell	RYK
NBPF19	0.000669257	0.050568113	0.017	0.01	1	T cell	NBPF19
PUM1	0.000670033	0.078480585	0.046	0.035	1	T cell	PUM1
CMC2	0.00067049	0.091993494	0.107	0.089	1	T cell	CMC2
PPWD1	0.000671901	0.062059604	0.038	0.028	1	T cell	PPWD1
TMEM109	0.000677095	0.0686212	0.08	0.065	1	T cell	TMEM109
RASA3	0.000677154	0.051074763	0.02	0.013	1	T cell	RASA3
ANKFY1	0.000679766	0.052762547	0.017	0.011	1	T cell	ANKFY1
SMPD1	0.000684286	0.060859147	0.035	0.025	1	T cell	SMPD1
RAE1	0.000684536	0.071044872	0.043	0.032	1	T cell	RAE1
BRD7	0.000687785	0.050210788	0.066	0.052	1	T cell	BRD7
CADM1	0.000690338	0.063469532	0.047	0.035	1	T cell	CADM1
TECR	0.000691721	0.073276924	0.124	0.104	1	T cell	TECR
EPS15L1	0.000698079	0.063704607	0.019	0.012	1	T cell	EPS15L1
TAF3	0.000698262	0.085262599	0.053	0.041	1	T cell	TAF3
GMEB1	0.00070469	0.05028411	0.029	0.02	1	T cell	GMEB1
SASH3	0.000705381	0.069828038	0.06	0.047	1	T cell	SASH3
NCAPH2	0.000711878	0.069876837	0.036	0.026	1	T cell	NCAPH2
EXOSC6	0.000714632	0.065071543	0.055	0.043	1	T cell	EXOSC6
TNFSF9	0.000715349	0.077801239	0.045	0.034	1	T cell	TNFSF9
LGALS8	0.000717292	0.052106127	0.026	0.018	1	T cell	LGALS8
NAA35	0.000718219	0.050950624	0.02	0.013	1	T cell	NAA35
NME7	0.000718435	0.070840831	0.026	0.018	1	T cell	NME7
SLC35B1	0.000720641	0.079847122	0.057	0.045	1	T cell	SLC35B1
INCENP	0.000727533	0.054936715	0.014	0.008	1	T cell	INCENP
CCDC159	0.000728441	0.075927771	0.023	0.015	1	T cell	CCDC159
GTF2B	0.000728487	0.069266473	0.075	0.061	1	T cell	GTF2B
ZBED4	0.000731448	0.051043022	0.023	0.016	1	T cell	ZBED4
PSMD7	0.00073254	0.061136269	0.162	0.138	1	T cell	PSMD7
CYP20A1	0.000733217	0.06482842	0.028	0.02	1	T cell	CYP20A1
CTDP1	0.000734639	0.063056886	0.023	0.015	1	T cell	CTDP1
ALKBH5	0.000737105	0.068952923	0.072	0.057	1	T cell	ALKBH5
STAG1	0.000746503	0.057962842	0.039	0.029	1	T cell	STAG1
TTPAL	0.00075191	0.051788745	0.025	0.017	1	T cell	TTPAL
MED7	0.000752768	0.063100029	0.022	0.014	1	T cell	MED7
SUGP2	0.000753743	0.056008116	0.039	0.028	1	T cell	SUGP2
B3GALT4	0.000758238	0.050206186	0.019	0.012	1	T cell	B3GALT4
EIF4G1	0.00075835	0.055303953	0.066	0.053	1	T cell	EIF4G1
TBC1D15	0.000759959	0.067453881	0.037	0.027	1	T cell	TBC1D15
NBDY	0.000764095	0.065151311	0.148	0.127	1	T cell	NBDY
EMSY	0.00076502	0.055800179	0.018	0.012	1	T cell	EMSY
THUMPD1	0.000765702	0.069746189	0.09	0.074	1	T cell	THUMPD1
CDC40	0.000766588	0.061471206	0.07	0.055	1	T cell	CDC40
EIF2B5	0.000768195	0.057376832	0.03	0.021	1	T cell	EIF2B5
EXOG	0.000768314	0.061011472	0.033	0.024	1	T cell	EXOG
CCNC	0.000769091	0.076368538	0.061	0.048	1	T cell	CCNC
GRAP2	0.000771236	0.07961333	0.028	0.02	1	T cell	GRAP2
MAP2K6	0.000772211	0.05250814	0.019	0.012	1	T cell	MAP2K6
PHF5A	0.00077743	0.066482215	0.083	0.067	1	T cell	PHF5A
SNX1	0.000781172	0.067976333	0.046	0.035	1	T cell	SNX1
ENOSF1	0.000786788	0.053935646	0.026	0.018	1	T cell	ENOSF1
RNF115	0.000789185	0.071648899	0.069	0.056	1	T cell	RNF115
EZH2	0.000789777	0.076786331	0.084	0.069	1	T cell	EZH2
SLC4A2	0.000792168	0.066010994	0.028	0.019	1	T cell	SLC4A2
JUND	0.000795758	0.073092993	0.075	0.061	1	T cell	JUND
OFD1	0.000804011	0.073710855	0.08	0.065	1	T cell	OFD1
LIMS1	0.000804656	0.097551559	0.117	0.1	1	T cell	LIMS1
URM1	0.000805133	0.07513548	0.101	0.084	1	T cell	URM1
ADIPOR1	0.000810048	0.055964447	0.046	0.035	1	T cell	ADIPOR1
PRKX	0.000813213	0.05395526	0.031	0.022	1	T cell	PRKX
GIGYF1	0.000816545	0.088645904	0.067	0.053	1	T cell	GIGYF1
BPTF	0.000817263	0.064530696	0.1	0.083	1	T cell	BPTF
ZBP1	0.000818437	0.054851473	0.018	0.012	1	T cell	ZBP1
PSMF1	0.000820592	0.075369907	0.096	0.08	1	T cell	PSMF1
GRSF1	0.000820792	0.078771125	0.089	0.073	1	T cell	GRSF1
CAND1	0.000822133	0.066741245	0.074	0.059	1	T cell	CAND1
MUL1	0.000824596	0.051037901	0.018	0.012	1	T cell	MUL1
APBB1	0.000825977	0.054769137	0.025	0.017	1	T cell	APBB1
RASSF4	0.000834109	0.072508187	0.049	0.038	1	T cell	RASSF4
ABCB8	0.000834369	0.052640832	0.018	0.012	1	T cell	ABCB8
RAB11B	0.000848428	0.070376274	0.082	0.067	1	T cell	RAB11B
SERP2	0.000848836	0.051387249	0.019	0.012	1	T cell	SERP2
CERS5	0.000851771	0.060606383	0.032	0.023	1	T cell	CERS5
MT-ND5	0.000852193	0.073603305	0.692	0.656	1	T cell	MT-ND5
SUGP1	0.000857803	0.058203853	0.02	0.013	1	T cell	SUGP1
QRICH1	0.00086053	0.051238551	0.023	0.015	1	T cell	QRICH1
BRMS1	0.000865118	0.071315455	0.079	0.064	1	T cell	BRMS1
NCK1	0.000865427	0.077104349	0.056	0.044	1	T cell	NCK1
PDCD2	0.000865606	0.070253305	0.095	0.078	1	T cell	PDCD2
NUBP2	0.000866319	0.055388752	0.077	0.062	1	T cell	NUBP2
FAM53C	0.000866375	0.070035666	0.046	0.035	1	T cell	FAM53C
IMPA1	0.000866447	0.06143693	0.029	0.02	1	T cell	IMPA1
RAB14	0.000866927	0.072767735	0.073	0.059	1	T cell	RAB14
TRIM52-AS1	0.000872506	0.083084477	0.034	0.025	1	T cell	TRIM52-AS1
SUPT3H	0.000873227	0.060810673	0.033	0.023	1	T cell	SUPT3H
RAB8B	0.000873932	0.059086459	0.042	0.031	1	T cell	RAB8B
MAX	0.000875214	0.08433309	0.077	0.062	1	T cell	MAX
CMTM6	0.000884264	0.053721859	0.129	0.109	1	T cell	CMTM6
NSD3	0.000885725	0.076560622	0.11	0.092	1	T cell	NSD3
MSI2	0.000893298	0.057458693	0.067	0.053	1	T cell	MSI2
BLMH	0.00089894	0.075565241	0.041	0.031	1	T cell	BLMH
CWF19L2	0.000903974	0.068886993	0.059	0.047	1	T cell	CWF19L2
PARPBP	0.00091052	0.057041011	0.026	0.018	1	T cell	PARPBP
RRP7A	0.000910602	0.06845208	0.084	0.068	1	T cell	RRP7A
NELFCD	0.000918738	0.085992545	0.084	0.069	1	T cell	NELFCD
SAT2	0.000920439	0.062583603	0.071	0.057	1	T cell	SAT2
SP4	0.000922101	0.05689405	0.023	0.015	1	T cell	SP4
KLRC1	0.000923852	0.066579343	0.027	0.019	1	T cell	KLRC1
PILRB	0.000930935	0.051479768	0.021	0.014	1	T cell	PILRB
CTCF	0.000932643	0.072105888	0.056	0.044	1	T cell	CTCF
HMG20B	0.000932721	0.075551647	0.054	0.042	1	T cell	HMG20B
CISD2	0.000933661	0.063871857	0.095	0.079	1	T cell	CISD2
C1orf21	0.000934444	0.051969333	0.041	0.031	1	T cell	C1orf21
OTULINL	0.00093674	0.061058517	0.03	0.021	1	T cell	OTULINL
ANKRD54	0.000944338	0.06667392	0.022	0.014	1	T cell	ANKRD54
TRA2B	0.000948548	0.061327096	0.19	0.165	1	T cell	TRA2B
NEDD8	0.000950699	0.061112698	0.411	0.372	1	T cell	NEDD8
TAF10	0.000953928	0.067738689	0.048	0.037	1	T cell	TAF10
MDM4	0.000955427	0.066996222	0.189	0.165	1	T cell	MDM4
GMPPB	0.000955829	0.066324578	0.036	0.027	1	T cell	GMPPB
TRPV2	0.00095729	0.062777103	0.032	0.023	1	T cell	TRPV2
SNRNP35	0.000958463	0.060961437	0.059	0.047	1	T cell	SNRNP35
ANKRA2	0.000960758	0.069207456	0.023	0.016	1	T cell	ANKRA2
AQR	0.000970237	0.057132505	0.03	0.021	1	T cell	AQR
PDCD10	0.000970899	0.074665823	0.109	0.091	1	T cell	PDCD10
MPC1	0.000973741	0.05714346	0.06	0.047	1	T cell	MPC1
SDE2	0.000974581	0.064668833	0.023	0.016	1	T cell	SDE2
CHAF1A	0.000976496	0.058825056	0.032	0.023	1	T cell	CHAF1A
PCED1B-AS1	0.000977042	0.062128087	0.356	0.318	1	T cell	PCED1B-AS1
PIH1D1	0.000985258	0.054620711	0.1	0.083	1	T cell	PIH1D1
CALHM2	0.000987921	0.064748518	0.026	0.018	1	T cell	CALHM2
VPS4B	0.000999876	0.065875545	0.068	0.055	1	T cell	VPS4B
PSMD3	0.001002253	0.072030157	0.103	0.086	1	T cell	PSMD3
GTPBP4	0.001004481	0.070280551	0.075	0.06	1	T cell	GTPBP4
DDX58	0.00100685	0.058264807	0.018	0.012	1	T cell	DDX58
COX20	0.001009876	0.075339564	0.103	0.086	1	T cell	COX20
ANAPC11	0.001010537	0.067018058	0.261	0.231	1	T cell	ANAPC11
OGFR	0.001013086	0.073901475	0.065	0.052	1	T cell	OGFR
IL27RA	0.001017796	0.06688791	0.07	0.056	1	T cell	IL27RA
AC103591.3	0.001039659	0.050837665	0.019	0.012	1	T cell	AC103591.3
ELOVL6	0.001046469	0.059671893	0.022	0.015	1	T cell	ELOVL6
RPN2	0.001049204	0.055499534	0.099	0.082	1	T cell	RPN2
PRAF2	0.001055774	0.060830824	0.039	0.029	1	T cell	PRAF2
HNRNPR	0.001060244	0.070331606	0.192	0.168	1	T cell	HNRNPR
ZNF33A	0.001063854	0.053367372	0.035	0.026	1	T cell	ZNF33A
METTL26	0.00106791	0.079895003	0.126	0.108	1	T cell	METTL26
SSRP1	0.00107125	0.082342223	0.134	0.115	1	T cell	SSRP1
[truncated: 2,688 more rows]
