# Supplementary material for: Spatial single cell analysis of tumor microenvironment remodeling pattern in primary central nervous system lymphoma
Source: Leukemia. 2023 Apr 29;37(7):1499–510. doi: 10.1038/s41375-023-01908-x (PMC10317840; doi:10.1038/s41375-023-01908-x)
Supplement: Supplementary file 2 — Supplementary Table 2 [file 41375_2023_1908_MOESM2_ESM.csv]

Table S2. Gene Ontology (GO) functions of each cluster of cancer cells.
Hot
GO parent categories	Hot-cancer1	Hot-cancer2	Hot-cancer3	Hot-cancer4	Hot-cancer6
immune response（positive）	10	7	0	0	1
response to stimulus	0	1	0	3	2
cell communication	0	2	0	0	0
cellular metabolism（Alcohol ）	0	0	10	0	0
cellular component organization	0	0	0	4	0
developmental process	0	0	0	4	1
cellular metabolism（nucleic acid）	0	0	0	0	3
cellular metabolism（Amino acids）	0	0	0	0	1
biological regulation	0	0	0	0	1
cellular metabolism（lipid）	0	0	0	0	1
Cold
GO parent categories	Cold-cancer1	Cold-cancer2	Cold-cancer3	Cold-cancer4	Cold-cancer5	Cold-cancer6	Cold-cancer7	Cold-cancer9
Cellular metabolism（fructose）	0	0	2	0	0	0	0	0
remodeling	0	0	0	0	0	0	0	0
developmental process	0	0	8	3	0	0	0	0
immune response	9	0	0	0	7	8	6	4
growth	0	10	0	0	0	2	0	0
cellular component organization	0	0	0	6	0	0	0	0
response to stimulus	1	0	0	1	1	0	4	1
cell communication	0	0	0	0	2	0	0	5
IMS	0	0	2	0	0	0	0	0
GO parent categories	BS-cancer1	BS-cancer2	BS-cancer3	BS-cancer4
response to stimulus	2	0	0	2
cellular component organization	1	5	2	0
growth	5	0	4	0
localization	0	1	0	0
immune response	0	4	0	0
nucleic acid metabolism（DNA repaire）	2	0	0	0
nucleic acid metabolism（methylation）	0	0	4	0
nucleic acid metabolism（ncRNA）	0	0	0	8
IME
GO parent categories	BE-cancer1	BE-cancer2	BE-cancer3	BE-cancer4	BE-cancer5	BE-cancer6
growth	5	10	0	0	0	0
cellular component organization	1	0	2	0	0	1
cellular metabolism（nucleic acid）	2	0	0	0	5	0
localization	0	0	1	0	0	1
cell communication	0	0	4	0	0	0
developmental process	0	0	3	0	0	0
cellular process	0	0	0	2	0	0
cellular metabolism	0	0	0	0	3	0
response to stimulus	0	0	0	0	0	8
nucleic acid metabolism（DNA repaire）	0	0	0	0	0	0
nucleic acid metabolism（ncRNA）	2	0	0	0	2	0
nucleic acid metabolism（RNA splicing）	0	0	0	8	0	0
