# Supplementary material for: Spatial single cell analysis of tumor microenvironment remodeling pattern in primary central nervous system lymphoma
Source: Leukemia. 2023 Apr 29;37(7):1499–510. doi: 10.1038/s41375-023-01908-x (PMC10317840; doi:10.1038/s41375-023-01908-x)
Supplement: Supplementary file 3 — Supplementary Table 3 [file 41375_2023_1908_MOESM3_ESM.csv]

The details of the definition and notation of PCNSL cell subpopulations.
Role	Microevironment	Cancer cluster	GO categories
Defenders	Hot	Hot-cancer1	immune response(positive)
Defenders	Hot	Hot-cancer1	response to stimulus
Defenders	Hot	Hot-cancer1	immune response(positive)
Defenders	Hot	Hot-cancer1	immune response(positive)
Defenders	Hot	Hot-cancer1	cell communication
Defenders	Hot	Hot-cancer1	cell communication
Defenders	Hot	Hot-cancer1	immune response(positive)
Defenders	Hot	Hot-cancer1	immune response(positive)
Defenders	Hot	Hot-cancer1	immune response(positive)
Defenders	Hot	Hot-cancer1	immune response(positive)
Defenders	Hot	Hot-cancer2	immune response(positive)
Defenders	Hot	Hot-cancer2	response to stimulus
Defenders	Hot	Hot-cancer2	immune response(positive)
Defenders	Hot	Hot-cancer2	immune response(positive)
Defenders	Hot	Hot-cancer2	cell communication
Defenders	Hot	Hot-cancer2	cell communication
Defenders	Hot	Hot-cancer2	immune response(positive)
Defenders	Hot	Hot-cancer2	immune response(positive)
Defenders	Hot	Hot-cancer2	immune response(positive)
Defenders	Hot	Hot-cancer2	immune response(positive)
Attackers	Hot	Hot-cancer3	Alcohol metabolism
Attackers	Hot	Hot-cancer3	Alcohol metabolism
Attackers	Hot	Hot-cancer3	Alcohol metabolism
Attackers	Hot	Hot-cancer3	Alcohol metabolism
Attackers	Hot	Hot-cancer3	Alcohol metabolism
Attackers	Hot	Hot-cancer3	Alcohol metabolism
Attackers	Hot	Hot-cancer3	Alcohol metabolism
Attackers	Hot	Hot-cancer3	Alcohol metabolism
Attackers	Hot	Hot-cancer3	Alcohol metabolism
Attackers	Hot	Hot-cancer3	Alcohol metabolism
Engineer	Hot	Hot-cancer4	cellular component organization
Engineer	Hot	Hot-cancer4	cellular component organization
Engineer	Hot	Hot-cancer4	cellular component organization
Engineer	Hot	Hot-cancer4	cellular component organization
Engineer	Hot	Hot-cancer4	response to stimulus
Engineer	Hot	Hot-cancer4	response to stimulus
Engineer	Hot	Hot-cancer4	developmental process
Engineer	Hot	Hot-cancer4	developmental process
Engineer	Hot	Hot-cancer4	developmental process
Engineer	Hot	Hot-cancer4	response to stimulus
Energy supplier	Hot	Hot-cancer6	developmental process
Energy supplier	Hot	Hot-cancer6	response to stimulus
Energy supplier	Hot	Hot-cancer6	nucleic acid metabolism
Energy supplier	Hot	Hot-cancer6	Amino acids metabolism
Energy supplier	Hot	Hot-cancer6	nucleic acid metabolism
Energy supplier	Hot	Hot-cancer6	nucleic acid metabolism
Energy supplier	Hot	Hot-cancer6	response to stimulus
Attackers	Hot	Hot-cancer6	immune response(positive)
Energy supplier	Hot	Hot-cancer6	lipid metabolism
Engineer	Hot	Hot-cancer6	response to stimulus
Aggressor	IMS	IMS-cancer1	response to stimulus
Aggressor	IMS	IMS-cancer1	cellular component organization
Aggressor	IMS	IMS-cancer1	growth
Aggressor	IMS	IMS-cancer1	growth
Aggressor	IMS	IMS-cancer1	growth
Aggressor	IMS	IMS-cancer1	growth
Aggressor	IMS	IMS-cancer1	growth
Aggressor	IMS	IMS-cancer1	nucleic acid metabolism (DNA repaire)
Aggressor	IMS	IMS-cancer1	nucleic acid metabolism (DNA repaire)
Aggressor	IMS	IMS-cancer1	response to stimulus
Engineer	IMS	IMS-cancer2	cellular component organization
Engineer	IMS	IMS-cancer2	cellular component organization
Engineer	IMS	IMS-cancer2	loclization
Defenders	IMS	IMS-cancer2	immune response(positive)
Defenders	IMS	IMS-cancer2	immune response(positive)
Attackers	IMS	IMS-cancer2	immune response(negetive)
Engineer	IMS	IMS-cancer2	cellular component organization
Engineer	IMS	IMS-cancer2	cellular component organization
Attackers	IMS	IMS-cancer2	immune response(negetive)
Engineer	IMS	IMS-cancer2	cellular component organization
Aggressor	IMS	IMS-cancer3	growth
Aggressor	IMS	IMS-cancer3	growth
Aggressor	IMS	IMS-cancer3	cellular component organization
Aggressor	IMS	IMS-cancer3	nucleic acid metabolism (methylation)
Aggressor	IMS	IMS-cancer3	growth
Aggressor	IMS	IMS-cancer3	nucleic acid metabolism (methylation)
Aggressor	IMS	IMS-cancer3	nucleic acid metabolism (methylation)
Aggressor	IMS	IMS-cancer3	nucleic acid metabolism (methylation)
Aggressor	IMS	IMS-cancer3	cellular component organization
Aggressor	IMS	IMS-cancer3	growth
Organizer	IMS	IMS-cancer4	nucleic acid metabolism (ncRNA)
Organizer	IMS	IMS-cancer4	nucleic acid metabolism (ncRNA)
Organizer	IMS	IMS-cancer4	nucleic acid metabolism (ncRNA)
Organizer	IMS	IMS-cancer4	nucleic acid metabolism (ncRNA)
Organizer	IMS	IMS-cancer4	response to stimulus
Organizer	IMS	IMS-cancer4	nucleic acid metabolism (ncRNA)
Organizer	IMS	IMS-cancer4	nucleic acid metabolism (ncRNA)
Organizer	IMS	IMS-cancer4	response to stimulus
Organizer	IMS	IMS-cancer4	nucleic acid metabolism (ncRNA)
Organizer	IMS	IMS-cancer4	nucleic acid metabolism (ncRNA)
Attackers	Cold	Cold-cancer1	immune response(negetive)
Attackers	Cold	Cold-cancer1	immune response(negetive)
Attackers	Cold	Cold-cancer1	response to stimulus
Attackers	Cold	Cold-cancer1	immune response(negetive)
Attackers	Cold	Cold-cancer1	immune response(negetive)
Attackers	Cold	Cold-cancer1	immune response(negetive)
Attackers	Cold	Cold-cancer1	immune response(negetive)
Attackers	Cold	Cold-cancer1	immune response(negetive)
Attackers	Cold	Cold-cancer1	immune response(negetive)
Attackers	Cold	Cold-cancer1	immune response(negetive)
Aggressor	Cold	Cold-cancer2	growth
Aggressor	Cold	Cold-cancer2	growth
Aggressor	Cold	Cold-cancer2	growth
Aggressor	Cold	Cold-cancer2	growth
Aggressor	Cold	Cold-cancer2	growth
Aggressor	Cold	Cold-cancer2	growth
Aggressor	Cold	Cold-cancer2	growth
Aggressor	Cold	Cold-cancer2	growth
Aggressor	Cold	Cold-cancer2	growth
Aggressor	Cold	Cold-cancer2	growth
Energy supplier	Cold	Cold-cancer3	fructose metabolism
Engineer	Cold	Cold-cancer3	developmental process
Energy supplier	Cold	Cold-cancer3	fructose metabolism
Engineer	Cold	Cold-cancer3	developmental process
Engineer	Cold	Cold-cancer3	developmental process
Engineer	Cold	Cold-cancer3	developmental process
Engineer	Cold	Cold-cancer3	developmental process
Engineer	Cold	Cold-cancer3	developmental process
Engineer	Cold	Cold-cancer3	developmental process
Engineer	Cold	Cold-cancer3	developmental process
Engineer	Cold	Cold-cancer4	cellular component organization
Engineer	Cold	Cold-cancer4	cellular component organization
Engineer	Cold	Cold-cancer4	response to stimulus
Engineer	Cold	Cold-cancer4	cellular component organization
Engineer	Cold	Cold-cancer4	cellular component organization
Engineer	Cold	Cold-cancer4	developmental process
Engineer	Cold	Cold-cancer4	cellular component organization
Engineer	Cold	Cold-cancer4	developmental process
Engineer	Cold	Cold-cancer4	developmental process
Engineer	Cold	Cold-cancer4	cellular component organization
Attackers	Cold	Cold-cancer5	immune response(negetive)
Attackers	Cold	Cold-cancer5	immune response(negetive)
Attackers	Cold	Cold-cancer5	immune response(negetive)
Attackers	Cold	Cold-cancer5	response to stimulus
Attackers	Cold	Cold-cancer5	immune response(negetive)
Attackers	Cold	Cold-cancer5	cell communication
Attackers	Cold	Cold-cancer5	cell communication
Attackers	Cold	Cold-cancer5	immune response(negetive)
Attackers	Cold	Cold-cancer5	immune response(negetive)
Attackers	Cold	Cold-cancer5	immune response(negetive)
Attackers	Cold	Cold-cancer6	immune response(negetive)
Attackers	Cold	Cold-cancer6	immune response(negetive)
Attackers	Cold	Cold-cancer6	immune response(negetive)
Attackers	Cold	Cold-cancer6	immune response(negetive)
Attackers	Cold	Cold-cancer6	response to stimulus
Attackers	Cold	Cold-cancer6	response to stimulus
Attackers	Cold	Cold-cancer6	immune response(negetive)
Attackers	Cold	Cold-cancer6	immune response(negetive)
Attackers	Cold	Cold-cancer6	response to stimulus
Attackers	Cold	Cold-cancer6	response to stimulus
Attackers	Cold	Cold-cancer7	immune response(negetive)
Attackers	Cold	Cold-cancer7	immune response(negetive)
Attackers	Cold	Cold-cancer7	immune response(negetive)
Attackers	Cold	Cold-cancer7	immune response(negetive)
Attackers	Cold	Cold-cancer7	response to stimulus
Attackers	Cold	Cold-cancer7	response to stimulus
Attackers	Cold	Cold-cancer7	immune response(negetive)
Attackers	Cold	Cold-cancer7	immune response(negetive)
Attackers	Cold	Cold-cancer7	response to stimulus
Attackers	Cold	Cold-cancer7	response to stimulus
Attackers	Cold	Cold-cancer9	cell communication
Attackers	Cold	Cold-cancer9	immune response(negetive)
Attackers	Cold	Cold-cancer9	cell communication
Attackers	Cold	Cold-cancer9	cell communication
Attackers	Cold	Cold-cancer9	response to stimulus
Attackers	Cold	Cold-cancer9	immune response(negetive)
Attackers	Cold	Cold-cancer9	cell communication
Attackers	Cold	Cold-cancer9	cell communication
Attackers	Cold	Cold-cancer9	immune response(negetive)
Attackers	Cold	Cold-cancer9	immune response(negetive)
Aggressor	IME	IME-cancer1	growth
Aggressor	IME	IME-cancer1	growth
Aggressor	IME	IME-cancer1	cellular component organization
Aggressor	IME	IME-cancer1	growth
Aggressor	IME	IME-cancer1	growth
Organizer	IME	IME-cancer1	nucleic acid metabolism (ncRNA)
Aggressor	IME	IME-cancer1	growth
Organizer	IME	IME-cancer1	nucleic acid metabolism (ncRNA)
Organizer	IME	IME-cancer1	nucleic acid metabolism (ncRNA)
Organizer	IME	IME-cancer1	nucleic acid metabolism (ncRNA)
Aggressor	IME	IME-cancer2	growth
Aggressor	IME	IME-cancer2	growth
Aggressor	IME	IME-cancer2	growth
Aggressor	IME	IME-cancer2	growth
Aggressor	IME	IME-cancer2	growth
Aggressor	IME	IME-cancer2	growth
Aggressor	IME	IME-cancer2	growth
Aggressor	IME	IME-cancer2	growth
Aggressor	IME	IME-cancer2	growth
Aggressor	IME	IME-cancer2	growth
Engineer	IME	IME-cancer3	loclization
Engineer	IME	IME-cancer3	cell communication
Engineer	IME	IME-cancer3	cellular component organization
Engineer	IME	IME-cancer3	cellular component organization
Engineer	IME	IME-cancer3	developmental process
Engineer	IME	IME-cancer3	developmental process
Engineer	IME	IME-cancer3	developmental process
Engineer	IME	IME-cancer3	cell communication
Engineer	IME	IME-cancer3	cell communication
Engineer	IME	IME-cancer3	cell communication
Organizer	IME	IME-cancer4	nucleic acid metabolism (RNA splicing)
Organizer	IME	IME-cancer4	nucleic acid metabolism (RNA splicing)
Organizer	IME	IME-cancer4	nucleic acid metabolism (RNA splicing)
Organizer	IME	IME-cancer4	nucleic acid metabolism (RNA splicing)
Organizer	IME	IME-cancer4	nucleic acid metabolism (RNA splicing)
Organizer	IME	IME-cancer4	nucleic acid metabolism (RNA splicing)
Organizer	IME	IME-cancer4	nucleic acid metabolism (RNA splicing)
Organizer	IME	IME-cancer4	nucleic acid metabolism (RNA splicing)
Organizer	IME	IME-cancer4	cellular process
Organizer	IME	IME-cancer4	cellular process
Organizer	IME	IME-cancer5	nucleic acid metabolism
Energy supplier	IME	IME-cancer5	nucleic acid metabolism
Organizer	IME	IME-cancer5	nucleic acid metabolism (ncRNA)
Organizer	IME	IME-cancer5	nucleic acid metabolism (ncRNA)
Energy supplier	IME	IME-cancer5	nucleic acid metabolism
Organizer	IME	IME-cancer5	nucleic acid metabolism
Organizer	IME	IME-cancer5	nucleic acid metabolism
Energy supplier	IME	IME-cancer5	nucleic acid metabolism
Organizer	IME	IME-cancer5	nucleic acid metabolism
Energy supplier	IME	IME-cancer5	nucleic acid metabolism
Engineer	IME	IME-cancer6	response to stimulus
Engineer	IME	IME-cancer6	response to stimulus
Engineer	IME	IME-cancer6	response to stimulus
Engineer	IME	IME-cancer6	response to stimulus
Engineer	IME	IME-cancer6	response to stimulus
Engineer	IME	IME-cancer6	response to stimulus
Engineer	IME	IME-cancer6	response to stimulus
Engineer	IME	IME-cancer6	cellular component organization
Engineer	IME	IME-cancer6	response to stimulus
Engineer	IME	IME-cancer6	loclization
