# Supplementary material for: Spatial single cell analysis of tumor microenvironment remodeling pattern in primary central nervous system lymphoma
Source: Leukemia. 2023 Apr 29;37(7):1499–510. doi: 10.1038/s41375-023-01908-x (PMC10317840; doi:10.1038/s41375-023-01908-x)
Supplement: Supplementary file 4 — Supplementary Table 4 [file 41375_2023_1908_MOESM4_ESM.csv]

Table S4. The top 100 hub genes in each module of WGCNA analysis.
Green			Blue
degree.layout	gene_name		degree.layout	gene_name
619	HSP90AA1		273	GSTP1
602	PRDX6		260	PABPC1
595	FTH1		249	HIST1H2AG
595	TMSB4X		248	ACTR3
594	TFRC		247	HIST1H1B
577	PTPN1		245	IGLJ1
565	AHR		241	CD74
546	PIM2		240	HIST1H3G
538	CHST2		240	ERH
531	EIF2S3		236	PFDN5
526	HIST2H2AB		236	OAZ1
520	UCP2		234	COX6C
465	RRM2		227	HIST1H3H
448	DHRS9		224	HIST1H4E
436	TNFRSF13B		219	UBB
431	BEX3		217	MIF
420	STAT3		207	HIST1H4H
418	HSPA8		207	TMBIM6
382	ACTG2		206	CTSH
370	CTSZ		204	ARHGDIB
315	VIM		203	ATP5MG
296	FCRL3		202	IGLC1
289	RBBP7		202	EIF4B
287	PSMB8		198	SLC25A3
286	FKBP1A		185	ARF1
264	GOT2		184	SHMT2
263	MYBL2		183	SLC38A1
258	HLA-C		179	HIST1H4C
255	C6orf48		173	HIST1H3I
251	IGHJ6		172	VOPP1
243	FAM129C		166	HIST1H2AE
225	FABP5		161	HIST1H2BI
208	DEK		161	RAC2
168	YWHAQ		156	SEPT6
126	IPO5		152	SEM1
52	S100A6		148	HIST1H2BG
41	RAP1A		132	CD79B
40	SOD2		131	CD79A
38	SYAP1		122	HIST1H2AD
38	STT3B		120	IGKV4-1
38	RASSF2		119	GTF2I
37	MPEG1		116	HMGB1
37	PPP2R5C		113	CYCS
37	NDUFAF8		110	HIST1H2BO
37	FCMR		110	HIST1H2BD
37	NCOA3		105	MTPN
37	MCM8		101	PHB2
37	CRLS1		99	TOMM6
36	FBXW7		98	LSP1
36	MAP4K4		98	TCL1A
36	C6orf62		91	SLC2A5
36	C12orf75		90	ARPC3
36	CTPS2		87	SQSTM1
36	MAPRE1		81	JCHAIN
36	SIPA1L3		81	NDUFA12
36	RAB9A		76	HSPE1
36	NIN		74	CBX5
35	TYMS		68	ATP2A3
35	PSMB9		62	STRAP
35	NDUFAF3		61	HIST1H4F
35	UBE2V1		61	HIST1H2BN
35	HIF1A		61	HIST1H2BJ
35	NOL7		61	LSM5
35	B4GALT1		61	LYPLAL1
35	SMYD2		60	TES
35	CTDSP2		60	ABLIM1
35	EIF3G		59	LGALS3
35	CD72		59	FKBP5
35	GSTO1		59	CYB5R3
35	NMRAL1		59	RAB35
35	NPM3		58	PTPN7
35	RABGAP1L		58	UBE2C
35	STK4		58	TRBC2
35	TMEM154		58	CORO1A
35	TIMM8B		57	HDAC7
35	AP1S2		57	RHBDF2
35	PSMF1		56	HIST1H2BM
35	BMI1		56	S100A4
35	PSMG1		56	RASSF6
35	SETD3		56	HIST1H2AB
35	RIPOR2		56	TP53
35	CD99		56	ZNF92
35	SEC62		55	CDCA3
35	OSGEP		54	AIDA
35	OXCT1		54	DEGS1
35	IFI27L2		54	BUD23
35	GTPBP6		54	PAPSS1
35	GINS1		54	TROAP
35	CINP		54	ALDH2
35	USP14		53	PYM1
35	HCK		53	ARMCX2
35	ADORA2A		53	ATF7IP
35	RPN2		52	RNF187
35	GID8		52	ORAI1
35	PLP2		52	FOXP1
35	PELI1		52	BCL7A
35	TMEM256		51	SYNGR2
35	PTEN		50	CXCR4
34	GNG2		50	CD70
34	WSB1		49	VPREB3
