# Supplementary material for: Spatial single cell analysis of tumor microenvironment remodeling pattern in primary central nervous system lymphoma
Source: Leukemia. 2023 Apr 29;37(7):1499–510. doi: 10.1038/s41375-023-01908-x (PMC10317840; doi:10.1038/s41375-023-01908-x)
Supplement: Supplementary file 5 — Supplementary Table 5 [file 41375_2023_1908_MOESM5_ESM.csv]

Table S5. List of genes screened by LASSO regression.
sample	fustat	futime	ABLIM1	ACTG2	ACTR3	ADORA2A	AHR	AIDA	ALDH2	AP1S2	ARF1	ARHGDIB	ARMCX2	ARPC3	ATF7IP	ATP2A3	B4GALT1	BCL7A	BMI1	C12orf75	C6orf48	C6orf62	CBX5	CD70	CD72	CD74	CD79A	CD79B	CD99	CDCA3	CHST2	CINP	CORO1A	COX6C	CRLS1	CTDSP2	CTPS2	CTSH	CTSZ	CXCR4	CYB5R3	CYCS	DEGS1	DEK	DHRS9	EIF2S3	EIF3G	ERH	FAM129C
TCGA-FA-8693-01	0	132	13.8328	9.8314	13.6852	10.8038	10.2826	9.3688	12.259	10.029	12.3259	14.7415	10.574	14.2401	9.4112	13.27	13.5288	10.9038	8.2994	11.693	11.3472	11.5088	12.1233	8.2034	13.2222	17.6264	14.8728	17.2639	12.7619	9.8596	7.5271	9.6635	16.182	13.4561	10.3304	10.2757	12.442	13.999	14.2128	11.5118	10.6958	11.5857	9.3221	11.4376	3.9438	14.1406	12.9933	11.4398	11.8836
TCGA-FA-A4BB-01	0	132	9.6635	5.9012	13.7158	10.8515	10.8113	9.7601	10.5027	9.2671	12.854	13.5124	8.8566	12.9551	10.0856	13.0538	11.1461	10.205	9.9953	10.4996	10.1524	11.9026	12.7831	6.53	11.917	17.4615	14.2809	14.5946	12.0984	9.2144	9.2735	8.4895	14.6114	10.9538	9.0259	12.0865	10.6472	12.809	13.5107	10.7478	12.0323	11.556	10.6808	12.3135	7.2628	12.5718	10.6555	11.0895	9.0819
TCGA-FA-A4XK-01	1	708	9.9885	6.5261	13.0726	11.5606	9.3161	9.2746	10.176	8.9173	13.0213	14.4945	5.2142	13.7546	10.3992	13.5785	12.1916	9.7514	8.257	11.4214	10.2845	10.9483	11.31	7.7023	10.5003	17.9319	13.5591	16.0524	11.9825	9.8406	9.4762	10.1068	16.428	12.4189	9.65	10.3439	11.4046	15.2442	14.9161	12.3158	11.7637	11.6864	9.6866	12.0372	9.9774	13.1878	13.6295	11.6213	8.0359
TCGA-FA-A6HN-01	1	58	10.6149	10.2668	13.4385	10.0147	12.7939	9.9866	11.7182	10.4404	12.9895	13.9911	9.5237	13.1217	10.4626	13.2975	12.556	10.5761	10.3198	9.5771	10.663	12.2803	11.374	7.2141	11.4952	17.5604	12.6598	11.7795	10.8968	8.9835	10.1553	8.9803	14.5499	10.781	9.2347	12.5625	9.4124	12.7779	14.6483	12.9568	11.4684	11.4018	10.3749	12.677	11.423	12.4648	11.3917	11.5034	12.3452
TCGA-FA-A6HO-01	0	749	9.2921	5.0556	13.5641	11.6023	9.6673	9.5161	12.0848	8.4797	13.0563	14.5945	8.3655	13.7336	8.5727	14.0343	11.3881	9.8196	9.0407	9.437	10.8647	11.5802	11.9042	9.5793	10.9799	17.8263	15.0035	15.226	12.2317	10.228	10.8377	9.5238	16.2402	11.8745	9.8097	11.1101	9.0822	14.349	14.6312	11.5098	11.4727	11.3685	10.4715	11.9856	9.0065	13.0021	12.7981	11.0004	7.7285
TCGA-FA-A7DS-01	0	719	11.2955	5.436	12.3901	11.0732	9.733	9.9397	13.4751	9.3759	13.363	14.332	6.5527	13.7029	8.5119	13.571	12.6057	10.3131	8.7723	7.6911	12.5473	11.4771	11.5961	7.098	11.4621	16.9845	14.4869	14.5745	12.4985	9.9429	9.9175	9.9887	15.7302	12.7717	10.1416	11.6421	5.7788	14.659	14.9018	11.4002	11.9195	11.1589	10.132	11.9403	9.2161	12.9778	13.1415	11.7405	10.1522
TCGA-FA-A7Q1-01	1	248	11.1162	13.0395	13.6666	10.6085	10.8229	9.735	11.5875	10.2966	13.1739	14.1984	6.4628	12.5554	9.9312	11.9048	12.1195	11.1256	9.4501	9.6996	11.5343	11.7731	12.1368	10.4204	10.027	16.4276	12.9692	13.2316	10.0242	9.196	10.0861	9.0101	14.9326	11.4759	9.1814	12.5035	10.2245	13.3224	13.7056	12.1607	12.1186	10.7309	10.6285	12.3577	9.1804	13.9416	12.0835	12.08	9.7046
TCGA-FA-A82F-01	0	427	11.5689	11.8455	13.3343	10.4052	11.2387	9.7563	12.7751	10.0952	13.362	14.7894	9.8925	13.3063	10.6164	13.3955	12.0276	10.0823	9.6128	9.5206	11.1817	11.9567	11.8586	8.3711	10.6378	17.6047	13.0487	12.6846	11.5408	9.8196	10.5232	8.9441	14.7364	11.1504	9.6701	12.1133	10.1767	13.9579	14.0267	12.9305	12.2843	11.2226	10.8568	11.8921	8.7091	13.1622	11.9891	11.5044	11.6004
TCGA-FA-A86F-01	0	553	13.3578	1.7348	13.5243	10.6317	10.4455	10.1906	12.9967	7.8978	12.8545	14.1466	8.8335	14.1981	8.3427	11.9166	9.525	11.396	10.3275	5.4618	12.7738	11.8337	12.2227	10.0739	12.0342	19.441	15.1406	15.3826	11.7344	8.7348	8.1193	9.9605	15.8883	12.5072	9.8861	9.9922	9.0229	14.1442	14.2511	12.2752	11.4724	11.5304	9.3712	11.7235	6.8021	13.4928	13.4669	11.6099	9.7128
TCGA-FF-8041-01	0	1081	11.3533	10.2854	12.2594	11.2236	10.411	10.0049	10.8822	9.6405	11.9867	14.682	10.8814	13.8527	9.7143	12.5433	11.3188	10.1365	7.6244	9.476	11.4508	12.2008	10.829	10.5147	12.0811	17.6474	13.2425	13.9366	11.5256	10.5767	10.1491	10.1194	15.304	13.3819	10.8255	11.3126	9.9971	13.7513	13.2781	12.6266	11.1094	12.289	10.135	11.652	8.9186	13.0595	13.3444	11.9812	11.3563
TCGA-FF-8042-01	0	946	12.0801	7.8118	12.8857	10.9466	9.7453	9.6193	11.9504	8.7385	13.0994	13.9397	9.1848	13.5892	8.591	12.855	10.573	10.9767	10.7243	6.1669	12.1694	11.9724	11.6408	9.3416	12.6374	16.6451	14.6349	13.8274	11.2718	9.4027	9.3639	9.0862	16.4064	12.1207	9.5948	11.1798	10.8511	14.7071	14.1527	12.687	11.2165	11.5232	9.9584	11.8412	8.217	13.0498	13.2012	11.2159	9.8754
TCGA-FF-8043-01	0	965	11.2735	3.9373	13.856	10.1054	10.8473	9.7488	11.1769	10.2176	12.9625	13.9546	6.3248	13.2534	11.0941	12.8408	12.6095	11.1705	10.2336	9.8195	9.7485	11.3111	12.5505	8.0177	10.9553	17.9128	13.8446	14.2108	10.9994	8.8062	11.012	8.7178	15.1518	10.8854	8.6279	12.7759	11.3319	14.227	14.3132	11.5736	11.5487	10.9029	11.1084	12.0444	9.5088	13.0818	11.9702	11.7095	7.3583
TCGA-FF-8046-01	0	751	11.439	10.2272	13.0256	11.8445	8.4268	8.8349	10.5893	8.8711	12.1734	13.9761	6.3392	13.591	8.7762	14.4233	12.4111	7.1781	9.8941	10.8144	11.2861	12.1392	11.1556	10.5265	13.2193	19.0696	16.9606	16.8532	9.7296	10.2307	11.2023	10.9034	15.3317	12.8373	9.9536	11.8829	10.4602	14.2561	13.9072	12.6661	11.036	11.9532	8.7444	11.3685	7.9989	12.4296	13.1104	12.145	12.0451
TCGA-FF-8047-01	0	126	8.1058	13.8638	13.8404	11.6951	11.6983	9.6956	10.4662	8.7483	13.3601	14.8572	7.5551	13.1071	9.6921	14.6929	11.4412	10.5724	9.9336	11.7484	10.2237	12.0871	12.0651	8.2453	8.5323	17.6518	14.2563	12.6556	10.6145	9.7575	13.6325	9.393	15.4395	11.2038	9.1826	12.0258	10.6264	14.1397	14.1756	14.3903	11.7725	11.9553	10.3251	10.4301	9.9175	13.2357	12.0854	11.3549	8.2453
TCGA-FF-8061-01	0	832	11.7086	5.469	13.6551	10.851	10.596	9.7323	11.9794	11	13.4313	14.3304	7.1067	13.1324	10.4175	12.9699	12.3998	9.8848	10.1468	9.2201	10.5683	12.0906	11.4133	8.1484	11.7659	18.1539	12.8851	11.7317	10.1199	9.1256	11.2977	9.0603	14.8795	11.1402	9.2394	12.6181	8.5305	13.7241	15.1757	11.9107	12.2009	11.1032	10.5642	12.0583	8.2832	13.0308	12.1195	11.5863	8.5757
TCGA-FF-8062-01	0	679	12.695	7.0961	13.4677	11.1578	10.2763	9.7613	13.3576	9.8609	13.2051	14.1467	7.5285	13.2846	9.9732	13.02	11.8113	11.6804	10.5566	9.6247	11.2966	12.046	12.0867	9.1669	11.1408	18.0764	14.5232	12.5179	11.4717	9.2736	10.3377	9.4031	14.9579	10.9504	9.2668	12.78	10.4118	14.1383	13.9287	11.2072	12.0477	10.8342	10.8909	12.4954	12.2903	12.7648	11.7493	11.4521	9.3422
TCGA-FF-A7CQ-01	0	298	9.7649	5.15	12.8754	10.3336	10.6119	9.1403	9.3199	8.9991	12.627	14.0733	9.1252	13.1583	9.8168	14.0655	11.7566	8.8022	9.4087	8.9734	10.7755	11.9126	11.8788	9.4988	12.3188	17.4339	14.4691	14.0116	12.0797	9.8085	11.3455	9.8815	15.2519	11.9065	9.4328	11.4668	9.3127	12.7212	14.3257	12.3368	11.191	12.2039	9.4548	12.0335	9.0777	12.7019	12.7881	12.1196	13.3013
TCGA-FF-A7CR-01	1	313	10.9748	4.2965	12.7513	10.2204	11.8338	9.996	11.4904	10.2728	13.2701	13.8112	11.1233	12.7857	10.0868	13.3255	12.0437	7.8478	10.4839	7.6793	11.1386	12.299	11.4742	7.9987	12.2495	18.504	14.8418	14.5206	11.7279	8.4655	11.1213	8.7293	14.1444	10.7002	9.3244	12.2298	9.235	13.54	14.3676	13.0324	11.677	11.645	10.425	12.262	6.824	13.5376	12.4422	11.2411	13.1167
TCGA-FF-A7CW-01	0	791	10.3831	9.0307	13.1124	10.1592	11.3724	10.378	10.7944	9.3638	13.4609	13.9337	10.3267	13.5246	9.4435	11.4096	11.4863	10.4148	9.758	9.4458	11.1758	12.3001	11.0834	5.401	11.4023	18.0797	15.361	14.9514	10.9693	9.7149	9.7485	8.4203	15.1991	11.912	10.1785	11.416	10.8219	14.3073	13.6878	11.986	12.2186	11.7303	9.9853	12.722	4.9403	13.3898	12.4938	12.0896	11.5675
TCGA-FF-A7CX-01	0	385	9.4345	5.907	12.9586	12.1032	9.3465	10.6515	9.4285	8.6292	12.585	14.0899	8.7035	14.2062	8.9511	12.6129	10.1011	10.849	7.9301	9.4044	9.4985	11.9805	11.4245	9.8052	13.474	18.1323	13.9949	14.4052	13.7838	9.8066	8.6222	9.76	16.0999	12.4913	10.752	11.0592	6.824	14.1701	15.0931	11.0688	11.3627	11.0436	11.0253	11.8001	10.3145	13.7529	13.2261	12.1041	9.2416
TCGA-FM-8000-01	0	972	10.9257	11.5911	13.3939	11.1333	9.6717	10.3005	11.0992	10.1051	13.3944	14.8907	11.3334	13.5541	10.3446	14.8804	11.2816	10.2743	9.5612	11.3627	11.0156	11.8469	12.7082	9.9819	11.998	18.4332	14.6099	14.7029	10.2124	9.0942	7.5953	8.751	15.8821	11.3592	9.6104	12.5376	10.9584	13.1725	13.2937	12.5794	11.7109	10.9527	11.819	12.0076	9.2343	14.9549	12.0931	11.4408	10.4798
TCGA-G8-6324-01	1	1252	10.1769	7.3581	12.8507	10.5947	8.7473	9.4749	10.9398	9.3681	12.9207	14.1484	6.7681	13.394	7.6181	13.1556	11.06	10.1715	8.3018	10.0222	11.7798	10.9338	10.8607	10.4551	10.5744	16.8779	13.3986	14.8702	12.3044	10.1051	8.8352	10.3166	15.6373	12.9876	10.3105	10.9516	9.0355	13.6068	14.9416	12.6561	11.3179	13.116	9.8181	11.5942	5.7812	12.8275	13.2349	11.7228	11.7145
TCGA-G8-6325-01	0	1581	10.4609	6.4869	13.3118	10.6997	12.529	9.0658	9.4908	9.553	12.3967	13.6125	9.1418	12.6328	10.1653	13.3437	11.8273	10.8636	9.535	8.4559	10.1724	12.0288	12.6573	10.524	11.4206	15.8679	12.882	12.2025	10.3632	9.7126	11.6967	8.8052	14.5008	10.9469	9.4742	12.1795	9.2385	12.7866	13.6086	13.1856	11.6825	11.3033	9.8704	12.481	10.5389	12.3821	11.5738	11.4514	12.1438
TCGA-G8-6326-01	0	2131	9.5396	7.3412	13.0324	10.4221	9.159	9.3835	12.1608	9.4457	13.0396	13.9574	7.8079	13.5162	8.9713	13.8648	11.6512	9.2444	8.6968	10.5919	10.7214	11.9975	11.7482	6.8105	12.1167	18.0838	14.4983	15.0832	11.8087	10.3451	9.689	10.0757	15.125	12.7389	9.807	11.2615	10.0829	14.1031	15.6043	11.319	11.7729	12.2607	9.8723	11.4658	8.0233	12.1973	12.967	11.5208	9.5956
TCGA-G8-6906-01	1	6425	8.2522	8.8833	13.7218	10.8769	10.4406	9.7386	13.4687	9.8386	13.4629	14.9146	6.9247	14.2358	8.9446	12.9241	11.5062	10.0258	9.9839	8.9644	11.4104	11.8078	11.2402	10.1616	11.5505	17.7366	15.1832	14.3472	13.0022	10.433	10.6262	10.2976	15.7444	12.6381	9.8966	11.4592	10.104	14.8954	15.197	13.3897	11.6139	12.3971	10.3291	12.3269	8.9216	12.3372	12.7416	12.1893	8.9659
TCGA-G8-6907-01	1	595	9.6736	11.6129	12.2587	10.9612	8.8171	9.1501	11.9233	8.9592	13.1095	14.0952	9.6848	13.6609	9.2891	13.3499	12.1657	11.3603	8.9418	9.6839	10.683	12.2789	12.5619	9.0487	11.7043	18.0965	13.8427	14.1919	10.8193	9.6473	9.2545	9.8908	15.9324	11.7139	9.91	11.6314	9.7297	14.436	14.8434	11.6175	12.0456	11.737	10.4642	12.1858	6.3422	13.3529	12.1191	13.0233	12.6013
TCGA-G8-6909-01	1	3553	11.6608	3.2756	13.4683	11.4137	11.5304	9.2841	10.6943	9.4739	12.9899	14.1503	7.6515	13.1554	10.2571	13.0557	11.3256	11.3108	9.9917	11.1871	10.5753	11.8415	11.6709	7.4207	11.8031	17.7265	14.3693	14.1864	10.8431	9.944	11.2255	9.177	15.0291	11.3743	9.8022	12.4848	9.3135	12.5061	14.1474	12.0874	11.545	11.3203	10.0564	12.4346	7.9935	12.9392	12.0817	11.9805	11.4436
TCGA-G8-6914-01	0	5980	11.6218	10.3817	13.1226	9.9422	10.3206	9.2525	10.3464	9.2446	13.0012	14.5349	6.7683	13.1375	9.8958	13.5392	10.4325	12.0805	9.8758	9.7912	10.9228	12.277	12.3484	4.2683	12.7575	17.5365	14.6605	14.7897	10.5411	9.7398	10.6352	9.3108	15.1155	11.5695	9.4929	12.1558	9.8662	12.7571	12.9657	11.4862	11.4708	11.4727	9.3181	12.2364	8.5403	12.5552	12.1101	12.7328	13.7335
TCGA-GR-7351-01	0	4578	12.1827	5.4084	13.4452	10.873	11.5996	9.4752	11.1739	8.9945	13.0605	14.4507	6.9422	13.8424	8.2762	13.5356	11.1494	10.6414	10.5225	10.0294	12.3269	11.5662	12.5916	6.1317	12.1195	17.4087	14.2969	15.063	11.9081	10.8585	9.287	10.3018	15.8345	12.6451	9.6749	11.6858	11.1996	14.4882	15.0391	11.7905	11.6358	11.9978	9.8991	12.3118	10.4083	12.6489	13.2302	12.5167	12.9592
TCGA-GR-7353-01	0	2983	9.4686	6.9922	13.379	12.1836	9.1665	9.8724	11.5116	9.0588	13.0601	14.3109	6.6145	13.8641	9.2526	14.3975	11.6405	10.1212	9.115	9.6856	11.3642	12.2673	11.1205	10.347	12.2987	17.9754	14.9412	16.1563	11.7367	9.442	10.2506	9.7836	16.1143	12.2468	9.6856	11.3489	9.1927	14.2183	14.3478	12.1347	11.6292	11.1694	9.8938	11.5446	9.4868	12.9131	13.3076	11.2756	9.9982
TCGA-GR-A4D4-01	0	1581	10.4712	11.2552	13.592	9.7881	10.7517	10.4284	11.3597	9.713	13.6217	14.5416	7.4093	13.4437	9.2128	13.0624	10.9993	8.2981	9.6487	10.4804	11.6673	12.137	11.6005	11.8065	12.1367	17.0707	14.0247	12.8229	10.5532	9.9626	10.9529	9.2491	15.3073	10.963	9.7989	11.354	9.5948	13.8813	13.6696	11.7172	11.3821	11.9536	10.8015	12.2301	11.8763	13.3043	12.4522	11.6891	11.0368
TCGA-GR-A4D5-01	0	1299	11.0515	5.6796	13.1097	10.4062	10.9439	9.5651	12.4081	9.9468	13.3308	13.9029	8.0291	12.7536	10.1329	13.562	12.437	10.4713	10.3136	8.3986	10.7207	11.9429	11.8685	7.6431	12.0105	18.3447	15.189	13.9958	10.8035	8.1893	11.8984	8.9638	14.1209	11.0422	9.0716	12.4696	8.641	14.1463	14.6146	12.0838	12.0312	11.3889	10.1291	11.5012	7.8139	12.5299	11.9567	11.388	11.9801
TCGA-GR-A4D6-01	0	1334	12.0317	6.1896	12.504	11.115	9.767	9.555	11.3431	9.551	13.1278	13.994	10.646	13.2034	9.8613	13.0918	10.5283	12.0173	8.8748	7.5175	12.5593	12.3722	11.5593	10.3839	11.0395	17.8065	14.5911	14.5421	9.4664	10.0703	6.9584	9.2074	14.1682	12.1546	9.762	11.364	10.8712	12.1599	13.7704	11.2888	11.1021	12.2463	10.3664	13.2348	4.7277	13.3745	12.5613	11.7411	8.5587
TCGA-GR-A4D9-01	0	1739	11.126	13.9161	14.0425	10.6527	10.4065	9.4015	12.6963	9.4151	13.0359	15.0707	9.3652	13.8448	8.2471	13.1376	11.6632	10.1526	9.1994	10.5787	11.8866	11.6068	11.9425	11.0635	10.2359	16.7555	13.8905	14.6694	10.362	10.0927	9.534	9.6321	16.1813	12.2068	9.831	12.3594	10.5368	15.1878	14.8735	11.0221	11.7023	11.5256	8.6525	12.2208	8.7679	13.2819	13.0415	11.5552	7.9072
TCGA-GS-A9TQ-01	0	982	9.3434	11.9861	13.4225	10.8753	12.2723	10.2366	11.9891	8.9464	13.3831	14.2328	9.4342	13.8286	10.3455	13.2779	12.1042	9.5374	9.487	9.7587	10.3951	12.1494	12.6841	7.7819	11.619	17.613	13.4146	12.8243	11.2017	9.8258	10.1457	9.7571	15.1699	11.5129	9.8693	12.131	10.7503	13.227	13.6163	11.9294	11.4687	11.854	10.3598	12.8055	11.551	12.6296	11.968	12.2565	12.9683
TCGA-GS-A9TT-01	0	1163	7.5237	11.6988	13.5604	10.8435	12.8501	8.7396	10.6347	8.5946	12.8887	13.1364	7.7769	12.9928	10.4367	14.6221	13.0296	11.7447	10.2475	9.667	11.9034	12.0103	13.4559	9.3293	9.9017	15.3174	12.9971	12.8651	9.7572	9.6971	10.1227	9.5124	14.186	10.701	9.4635	13.6307	10.0527	12.4831	12.9433	12.8193	11.3118	11.5847	10.4498	13.021	8.3392	13.0055	11.9719	12.1392	13.0416
TCGA-GS-A9TU-01	0	3897	11.5242	5.7614	12.572	11.1764	9.0903	10.1726	10.7803	8.9075	12.6873	14.5455	7.9698	14.0927	9.1396	14.136	10.9326	11.3616	9.037	9.492	11.9028	11.6503	11.4605	9.8468	13.5134	18.5057	15.4204	16.2102	11.1931	10.3763	8.8436	9.7445	15.6124	12.6841	9.7578	12.0384	9.9115	13.3891	14.0892	12.4555	11.5714	11.2762	9.6835	11.5725	8.008	12.8417	13.5566	11.8427	11.9085
TCGA-GS-A9TV-01	0	730	9.7522	6.5335	12.5767	11.1403	9.4194	10.117	13.7171	9.8713	13.3547	14.3136	7.9983	13.3744	8.9008	12.9972	12.7587	6.6992	8.9701	8.3031	10.5467	12.1636	10.7029	9.3833	11.832	18.2047	10.2543	11.2123	12.4803	7.8572	10.3777	9.7139	15.098	12.2623	9.5012	11.3111	8.4166	15.2132	16.3518	13.3259	11.6986	11.1489	10.0692	10.944	5.1418	11.9198	12.9502	10.4277	4.558
TCGA-GS-A9TW-01	0	1617	11.5171	6.3629	13.0516	10.6304	12.0037	9.4847	10.0769	8.8791	12.8441	14.3155	7.7377	13.084	10.8973	13.1918	12.1122	11.5483	10.1566	11.0135	12.1706	12.1567	12.5462	6.8109	11.1639	17.9668	14.1448	14.4717	10.3702	8.714	9.5046	8.6707	14.4305	11.2059	9.1935	12.2624	8.8419	13.107	12.9091	12.8991	11.8849	11.3791	10.9053	11.9419	6.8629	12.8406	12.0023	11.202	10.9491
TCGA-GS-A9TX-01	0	1373	9.1364	9.6039	13.5057	10.3944	12.0166	9.5294	9.1501	9.1208	13.0441	13.4835	7.8338	12.4181	9.8764	13.7877	12.231	10.0652	9.6323	10.1714	9.3314	11.8722	12.1405	6.3837	10.7111	16.7082	13.426	12.004	9.6705	9.8351	9.645	9.8324	14.9115	10.6477	9.0232	11.2629	8.9427	12.9484	13.3998	10.8849	11.2249	11.8015	10.5472	12.6802	8.9511	12.4124	11.6618	11.6462	12.5208
TCGA-GS-A9TY-01	0	3333	10.7007	10.566	13.4293	11.5873	10.8284	10.5799	12.1989	9.9535	13.5303	14.6888	7.9192	13.0861	9.4987	13.7353	11.3007	10.4999	10.0933	9.5822	11.3752	11.9363	11.4247	7.1862	11.6144	18.2844	14.3119	12.9278	11.8787	9.1457	11.3499	9.5002	14.3906	12.2147	10.5337	11.2566	8.6459	13.8091	14.2224	11.4957	11.3353	12.2876	10.6279	10.5273	9.1751	13.0449	11.874	12.2036	9.6637
TCGA-GS-A9TZ-01	0	765	9.2953	4.311	13.1968	11.5988	10.1824	9.6738	13.7065	10.4018	13.3762	14.3376	7.8013	13.5834	8.7317	11.1916	12.7673	9.0688	8.7963	7.5018	11.3277	12.0815	11.2285	11.7143	10.9359	18.0938	12.1851	11.4525	12.4838	9.0681	11.9026	10.5268	15.2444	12.2905	9.4122	11.4091	8.6787	15.123	16.0098	11.4406	11.8577	11.4237	10.8491	11.7587	10.408	12.2525	13.047	11.6391	8.1663
TCGA-GS-A9U3-01	0	3394	6.7828	5.8463	12.4496	10.5202	11.2371	9.0614	12.8982	8.8632	12.7113	12.7437	6.1287	13.5855	8.3738	13.1293	11.6652	5.8882	8.7326	10.9415	12.3242	12.1791	11.8169	7.5599	12.3854	17.9846	13.4644	15.1431	11.9459	9.7074	9.3443	9.7759	14.3312	12.3014	9.6668	11.2177	9.5033	14.6468	14.9001	10.5822	10.7653	12.0173	9.0701	12.0965	7.8488	12.5907	12.9733	11.6363	11.2256
TCGA-GS-A9U4-01	1	391	9.9024	6.3797	12.7128	9.8765	9.9905	10.3992	10.9547	9.3583	12.9408	14.0188	8.3821	13.4281	9.736	13.784	12.2655	6.6275	14.2398	6.291	11.626	12.7831	11.1325	9.2765	12.8471	18.2233	13.8687	14.3287	12.6367	8.6596	12.544	10.2436	14.7383	11.9809	9.616	11.531	9.1013	13.2545	14.1239	13.7139	10.9255	11.2883	9.6897	11.5471	8.3573	12.7981	12.9837	11.5512	12.3477
TCGA-RQ-A68N-01	0	788	10.2527	2.8005	13.1501	10.5968	11.6939	9.4217	11.7626	9.3248	13.1849	13.9397	7.7959	12.6722	10.7581	13.7042	12.1532	7.9296	10.3224	7.665	10.6452	12.0283	12.1634	7.8312	10.7369	18.1209	14.4988	13.2001	11.3164	8.1787	10.1861	9.3695	13.4383	11.8325	8.6499	12.6182	9.8294	12.642	13.9807	12.1918	11.4674	11.3744	10.0321	11.8229	8.6383	12.2346	11.4668	11.2983	11.4428
TCGA-RQ-A6JB-01	0	1	8.8555	5.5714	13.1299	10.5944	11.1752	9.8125	10.1215	9.4622	13.6184	13.1118	9.0877	12.3958	10.2513	12.5746	12.5359	8.1784	9.9565	9.3102	9.9896	12.02	11.0794	12.0711	8.5059	16.8427	11.6135	10.3112	11.3066	8.8337	11.2598	9.5652	14.4746	11.1498	9.7228	11.6796	8.2177	13.7867	13.9753	12.4528	11.9362	11.1028	10.3086	11.8098	5.8317	12.7336	11.9538	11.3282	1.5265
TCGA-RQ-AAAT-01	0	17	10.4598	6.7493	13.286	11.8888	10.1471	9.554	12.5155	9.9982	13.3322	14.2367	6.0008	13.7293	9.0866	14.9437	11.5819	10.6874	7.6838	12.0629	12.0507	11.3833	11.6121	8.9088	12.469	18.4306	15.2744	14.0456	12.6258	9.8596	8.4152	11.055	15.2022	13.1993	9.1949	10.9808	10.9494	14.0119	13.8898	11.4006	11.8461	12.2866	10.1587	11.1839	4.9177	12.7255	13.4581	11.8953	6.7339
TCGA-VB-A8QN-01	0	0	10.6048	14.1525	13.6469	10.3975	10.7423	10.6225	9.6207	10.3076	13.4944	15.0845	7.0732	13.0549	10.4512	13.9614	11.0913	8.935	10.3153	8.1273	12.1899	12.8426	11.6193	11.2879	9.9263	18.2787	14.2243	13.1693	12.0575	8.8238	11.8438	8.8485	15.9026	11.1062	9.1698	12.6093	8.7564	14.4136	13.893	11.6323	11.8289	11.0197	10.5358	12.2566	11.1468	12.637	12.3518	11.225	7.3283
[truncated: 20 more columns]
