# Supplementary material for: Spatial single cell analysis of tumor microenvironment remodeling pattern in primary central nervous system lymphoma
Source: Leukemia. 2023 Apr 29;37(7):1499–510. doi: 10.1038/s41375-023-01908-x (PMC10317840; doi:10.1038/s41375-023-01908-x)
Supplement: Supplementary file 6 — Supplementary Table 6 [file 41375_2023_1908_MOESM6_ESM.csv]

Table S6. List of genes screened by Cox multivariate regression.
id	futime	fustat	CBX5	CD79B	CDCA3	CTSH	CTSZ	FKBP5	EIF2S3	ERH	HIST1H2BD	DHRS9	riskScore	risk
TCGA-FA-8693-01	132	0	12.1233	17.2639	9.8596	13.999	14.2128	10.9106	14.1406	11.4398	7.5411	3.9438	1.61E+78	high
TCGA-FA-A4BB-01	132	0	12.7831	14.5946	9.2144	12.809	13.5107	11.9412	12.5718	11.0895	5.2392	7.2628	3.98E-30	low
TCGA-FA-A4XK-01	708	1	11.31	16.0524	9.8406	15.2442	14.9161	10.6529	13.1878	11.6213	7.1059	9.9774	6.10E+168	high
TCGA-FA-A6HN-01	58	1	11.374	11.7795	8.9835	12.7779	14.6483	11.1704	12.4648	11.5034	6.8208	11.423	2.69E+202	high
TCGA-FA-A6HO-01	749	0	11.9042	15.226	10.228	14.349	14.6312	12.769	13.0021	11.0004	5.6986	9.0065	1.50E+14	low
TCGA-FA-A7DS-01	719	0	11.5961	14.5745	9.9429	14.659	14.9018	11.5558	12.9778	11.7405	6.527	9.2161	3.57E+101	high
TCGA-FA-A7Q1-01	248	1	12.1368	13.2316	9.196	13.3224	13.7056	11.6476	13.9416	12.08	6.0798	9.1804	1.78E+195	high
TCGA-FA-A82F-01	427	0	11.8586	12.6846	9.8196	13.9579	14.0267	12.1367	13.1622	11.5044	8.1283	8.7091	1.14E-198	low
TCGA-FA-A86F-01	553	0	12.2227	15.3826	8.7348	14.1442	14.2511	12.2148	13.4928	11.6099	7.5034	6.8021	1.48E+174	high
TCGA-FF-8041-01	1081	0	10.829	13.9366	10.5767	13.7513	13.2781	10.8091	13.0595	11.9812	8.4165	8.9186	1.21E-292	low
TCGA-FF-8042-01	946	0	11.6408	13.8274	9.4027	14.7071	14.1527	11.2126	13.0498	11.2159	7.8939	8.217	2.04E-138	low
TCGA-FF-8043-01	965	0	12.5505	14.2108	8.8062	14.227	14.3132	11.0574	13.0818	11.7095	6.9439	9.5088	5.70E+145	high
TCGA-FF-8046-01	751	0	11.1556	16.8532	10.2307	14.2561	13.9072	11.3312	12.4296	12.145	6.3708	7.9989	2089485269	low
TCGA-FF-8047-01	126	0	12.0651	12.6556	9.7575	14.1397	14.1756	10.8503	13.2357	11.3549	10.147	9.9175	1.83E-274	low
TCGA-FF-8061-01	832	0	11.4133	11.7317	9.1256	13.7241	15.1757	10.9609	13.0308	11.5863	7.1399	8.2832	6.05E+161	high
TCGA-FF-8062-01	679	0	12.0867	12.5179	9.2736	14.1383	13.9287	10.0512	12.7648	11.4521	6.2143	12.2903	4.52E-16	low
TCGA-FF-A7CQ-01	298	0	11.8788	14.0116	9.8085	12.7212	14.3257	12.2662	12.7019	12.1196	9.3832	9.0777	8.64E-09	low
TCGA-FF-A7CR-01	313	1	11.4742	14.5206	8.4655	13.54	14.3676	12.5863	13.5376	11.2411	8.8017	6.824	4.00E+188	high
TCGA-FF-A7CW-01	791	0	11.0834	14.9514	9.7149	14.3073	13.6878	11.6628	13.3898	12.0896	8.7204	4.9403	2.30E-148	low
TCGA-FF-A7CX-01	385	0	11.4245	14.4052	9.8066	14.1701	15.0931	11.5905	13.7529	12.1041	10.6776	10.3145	4.23E+137	high
TCGA-FM-8000-01	972	0	12.7082	14.7029	9.0942	13.1725	13.2937	12.5991	14.9549	11.4408	7.7713	9.2343	6.66E+161	high
TCGA-G8-6324-01	1252	1	10.8607	14.8702	10.1051	13.6068	14.9416	12.1228	12.8275	11.7228	6.6948	5.7812	1.78E+114	high
TCGA-G8-6325-01	1581	0	12.6573	12.2025	9.7126	12.7866	13.6086	12.312	12.3821	11.4514	6.5209	10.5389	2.73E-188	low
TCGA-G8-6326-01	2131	0	11.7482	15.0832	10.3451	14.1031	15.6043	11.8609	12.1973	11.5208	7.5593	8.0233	3.22E+28	high
TCGA-G8-6906-01	6425	1	11.2402	14.3472	10.433	14.8954	15.197	11.7156	12.3372	12.1893	7.7815	8.9216	9.25E-47	low
TCGA-G8-6907-01	595	1	12.5619	14.1919	9.6473	14.436	14.8434	11.6434	13.3529	13.0233	6.7217	6.3422	3.14E+175	high
TCGA-G8-6909-01	3553	1	11.6709	14.1864	9.944	12.5061	14.1474	10.632	12.9392	11.9805	6.9493	7.9935	2.42E+93	high
TCGA-G8-6914-01	5980	0	12.3484	14.7897	9.7398	12.7571	12.9657	10.9893	12.5552	12.7328	9.3903	8.5403	3.38E-203	low
TCGA-GR-7351-01	4578	0	12.5916	15.063	10.8585	14.4882	15.0391	11.105	12.6489	12.5167	6.3631	10.4083	1.64E+36	high
TCGA-GR-7353-01	2983	0	11.1205	16.1563	9.442	14.2183	14.3478	10.7787	12.9131	11.2756	9.7156	9.4868	1.16E+18	low
TCGA-GR-A4D4-01	1581	0	11.6005	12.8229	9.9626	13.8813	13.6696	11.7256	13.3043	11.6891	7.7015	11.8763	1.98E-117	low
TCGA-GR-A4D5-01	1299	0	11.8685	13.9958	8.1893	14.1463	14.6146	12.1051	12.5299	11.388	8.6639	7.8139	4.22E+105	high
TCGA-GR-A4D6-01	1334	0	11.5593	14.5421	10.0703	12.1599	13.7704	11.1576	13.3745	11.7411	8.7149	4.7277	2.39E-96	low
TCGA-GR-A4D9-01	1739	0	11.9425	14.6694	10.0927	15.1878	14.8735	11.718	13.2819	11.5552	6.0877	8.7679	4.66E+37	high
TCGA-GS-A9TQ-01	982	0	12.6841	12.8243	9.8258	13.227	13.6163	12.6934	12.6296	12.2565	7.1096	11.551	1.80E-105	low
TCGA-GS-A9TT-01	1163	0	13.4559	12.8651	9.6971	12.4831	12.9433	12.4147	13.0055	12.1392	5.1544	8.3392	8.58E-130	low
TCGA-GS-A9TU-01	3897	0	11.4605	16.2102	10.3763	13.3891	14.0892	12.2265	12.8417	11.8427	6.6192	8.008	1.37E+46	high
TCGA-GS-A9TV-01	730	0	10.7029	11.2123	7.8572	15.2132	16.3518	11.9352	11.9198	10.4277	6.9168	5.1418	1.96E+154	high
TCGA-GS-A9TW-01	1617	0	12.5462	14.4717	8.714	13.107	12.9091	10.962	12.8406	11.202	6.8013	6.8629	2.49E-126	low
TCGA-GS-A9TX-01	1373	0	12.1405	12.004	9.8351	12.9484	13.3998	12.4559	12.4124	11.6462	7.11	8.9511	3.41E-293	low
TCGA-GS-A9TY-01	3333	0	11.4247	12.9278	9.1457	13.8091	14.2224	10.7796	13.0449	12.2036	7.6042	9.1751	2.12E+104	high
TCGA-GS-A9TZ-01	765	0	11.2285	11.4525	9.0681	15.123	16.0098	11.604	12.2525	11.6391	8.8302	10.408	1.34E+74	high
TCGA-GS-A9U3-01	3394	0	11.8169	15.1431	9.7074	14.6468	14.9001	12.1343	12.5907	11.6363	9.3493	7.8488	1.67E-84	low
TCGA-GS-A9U4-01	391	1	11.1325	14.3287	8.6596	13.2545	14.1239	11.9172	12.7981	11.5512	7.8371	8.3573	1.40E+182	high
TCGA-RQ-A68N-01	788	0	12.1634	13.2001	8.1787	12.642	13.9807	11.2686	12.2346	11.2983	6.9328	8.6383	5.97E+134	high
TCGA-RQ-A6JB-01	1	0	11.0794	10.3112	8.8337	13.7867	13.9753	10.7743	12.7336	11.3282	8.857	5.8317	1.27E-293	low
TCGA-RQ-AAAT-01	17	0	11.6121	14.0456	9.8596	14.0119	13.8898	11.9275	12.7255	11.8953	7.758	4.9177	3.80E-237	low
TCGA-VB-A8QN-01	0	0	11.6193	13.1693	8.8238	14.4136	13.893	11.6968	12.637	11.225	7.2183	11.1468	4.05E-30	low
